# Supplementary material for: Menthyl 2-oxo-2H-chromene-3-carboxyl­ate
Source: Acta Crystallogr Sect E Struct Rep Online. 2009 Sep 12;65(Pt 10):o2431. doi: 10.1107/S1600536809035995 (PMC2970470; doi:10.1107/S1600536809035995)
Supplement: Supplementary file 2 [file e-65-o2431-Isup2.hkl]

# 
# h,k,l, Fc-squared, Fo-squared, sigma(Fo-squared) and status flag 
# 
data_I
_shelx_title ' A in P2(1)2(1)2(1)' 
_shelx_refln_list_code          4 
_shelx_F_calc_maximum      136.49 
_exptl_crystal_F_000       704.00 
_reflns_d_resolution_high  0.8255 
 
loop_ 
 _symmetry_equiv_pos_as_xyz 
 'x, y, z' 
 '-x+1/2, -y, z+1/2' 
 '-x, y+1/2, -z+1/2' 
 'x+1/2, -y+1/2, -z' 
 
_cell_length_a    11.0796 
_cell_length_b    12.4079 
_cell_length_c    13.5317 
_cell_angle_alpha  90.000 
_cell_angle_beta   90.000 
_cell_angle_gamma  90.000 
 
_shelx_F_squared_multiplier     1.000 
 
loop_ 
 _refln_index_h 
 _refln_index_k 
 _refln_index_l 
 _refln_F_squared_calc 
 _refln_F_squared_meas 
 _refln_F_squared_sigma 
 _refln_observed_status 
   2   0   0      280.15      290.36      4.08 o 
   4   0   0      455.75      415.73      4.86 o 
   6   0   0       94.96       86.73      2.96 o 
   8   0   0       92.74       93.39      4.51 o 
  10   0   0       16.76       20.53      3.89 o 
  12   0   0       41.51       44.49      7.31 o 
   1   1   0      326.31      350.80      8.86 o 
   2   1   0     2175.26     2162.43     15.18 o 
   3   1   0      609.72      536.45     31.21 o 
   4   1   0       20.48       18.87      1.01 o 
   5   1   0      167.23      150.26      5.38 o 
   6   1   0       80.19       78.77      2.21 o 
   7   1   0        5.74        3.27      2.80 o 
   8   1   0      217.82      202.90      6.25 o 
   9   1   0      163.70      170.29      2.91 o 
  10   1   0       24.56       27.83      2.58 o 
  11   1   0       40.02       38.38      3.13 o 
  12   1   0       79.55       67.48     12.68 o 
  13   1   0       12.74        9.22      3.76 o 
   1   2   0        0.16        1.42      0.49 o 
   2   2   0     4319.48     4507.80    182.82 o 
   3   2   0        9.27        7.78      1.08 o 
   4   2   0      466.64      488.14      5.50 o 
   5   2   0      125.44      114.38      3.40 o 
   6   2   0      380.75      363.48     12.81 o 
   7   2   0       36.25       39.14      3.65 o 
   8   2   0        1.90        4.27      2.49 o 
   9   2   0       36.13       38.50      2.35 o 
  11   2   0       43.27       38.12      3.42 o 
  12   2   0       14.22       15.14      4.00 o 
  13   2   0        1.62       10.73      4.10 o 
   1   3   0      178.65      152.73      1.95 o 
   2   3   0     4486.17     4565.37    183.26 o 
   3   3   0      528.94      575.51     27.15 o 
   4   3   0      317.84      340.97      2.75 o 
   5   3   0      549.29      565.59      9.40 o 
   6   3   0      126.35      124.90      3.97 o 
   7   3   0      219.57      230.38     10.13 o 
   8   3   0      191.80      188.68      2.93 o 
   9   3   0       36.55       32.79      3.55 o 
  10   3   0      177.70      162.07     12.46 o 
  11   3   0       16.98       12.56      4.65 o 
  12   3   0       20.40       19.48      4.25 o 
   0   4   0      448.00      411.19      6.43 o 
   1   4   0       32.51       27.46      4.67 o 
   2   4   0       95.98       96.03      1.87 o 
   3   4   0       72.99       67.58      4.90 o 
   4   4   0       61.91       54.41      2.09 o 
   5   4   0      475.43      561.11      7.96 o 
   6   4   0      231.38      221.99      4.20 o 
   8   4   0       88.51       87.85      2.63 o 
   9   4   0      357.60      346.44      3.52 o 
  10   4   0       17.75       18.03      3.19 o 
  11   4   0       19.46       20.61      3.05 o 
   1   5   0        2.67        1.71      1.09 o 
   2   5   0        0.36        0.47      1.40 o 
   3   5   0      228.54      225.11     12.71 o 
   4   5   0        4.73        5.80      2.26 o 
   5   5   0      347.65      322.67      7.10 o 
   6   5   0        7.61        8.51      1.48 o 
   7   5   0        0.98        3.42      1.46 o 
   8   5   0       51.65       59.39      4.67 o 
   9   5   0        1.69        3.58      3.11 o 
  10   5   0      120.69      106.20      3.70 o 
  11   5   0        0.06        5.46      2.40 o 
  12   5   0        0.03        0.47      6.07 o 
   0   6   0      365.78      363.02      9.06 o 
   1   6   0        2.36        2.50      0.52 o 
   2   6   0      928.56      964.86     26.82 o 
   3   6   0       54.61       58.21      2.49 o 
   4   6   0       63.29       57.14      2.66 o 
   5   6   0       10.47       11.65      1.15 o 
   6   6   0       34.46       34.77      1.33 o 
   7   6   0        0.20        6.22      2.96 o 
   8   6   0        0.91        4.82      2.33 o 
   9   6   0       17.79       22.21      4.72 o 
  10   6   0        0.10        4.98      3.89 o 
  11   6   0        0.64        6.98      2.90 o 
  12   6   0        3.13        9.28      6.61 o 
   1   7   0      139.19      133.67      5.53 o 
   2   7   0      191.25      192.67     23.14 o 
   3   7   0      108.43      114.77      7.32 o 
   4   7   0      199.42      185.98      3.77 o 
   5   7   0      112.77      109.91      2.88 o 
   6   7   0        0.46        4.82      1.29 o 
   7   7   0        0.77        2.02      2.18 o 
   8   7   0       54.12       51.69      1.94 o 
  10   7   0       37.68       33.23      4.67 o 
  11   7   0        5.90        5.09      2.84 o 
   0   8   0       12.94       11.82      1.87 o 
   1   8   0       45.57       52.88      0.92 o 
   2   8   0      108.90      110.76      1.41 o 
   3   8   0      233.05      256.49      6.31 o 
   4   8   0       55.51       57.01      2.33 o 
   5   8   0       55.47       53.68      2.02 o 
   6   8   0        0.15        3.11      3.27 o 
   7   8   0        5.07        5.62      2.49 o 
   8   8   0       11.94       10.65      2.14 o 
   9   8   0       69.01       63.28      4.20 o 
  10   8   0       17.59       17.64      4.21 o 
  11   8   0        7.31       11.69      4.07 o 
   1   9   0      166.75      163.83      2.82 o 
   2   9   0      123.55      125.98      1.71 o 
   3   9   0       40.59       36.64      0.99 o 
   4   9   0       13.91       17.49      6.46 o 
   5   9   0       11.04       10.92      1.20 o 
   6   9   0        5.67        7.19      4.12 o 
   7   9   0        0.36        3.73      2.64 o 
   8   9   0       44.01       46.30      8.56 o 
   9   9   0        5.87        7.75      2.14 o 
  10   9   0       28.86       28.51      3.81 o 
   0  10   0      748.79      708.65     33.64 o 
   1  10   0        8.39        7.24      1.63 o 
   2  10   0       33.83       30.60      2.85 o 
   3  10   0      205.02      210.21      4.14 o 
   4  10   0       11.52       11.42      2.64 o 
   5  10   0        1.49        1.71      1.87 o 
   6  10   0       10.08       14.35      1.76 o 
   7  10   0        2.74        6.89      1.53 o 
   8  10   0       20.09       22.53      2.47 o 
   9  10   0        4.87       11.20      4.04 o 
  10  10   0        4.00        5.91      3.73 o 
   1  11   0       22.41       20.17      1.24 o 
   2  11   0      260.74      243.75     15.11 o 
   3  11   0       47.28       53.16      2.57 o 
   4  11   0       13.01       17.70      2.49 o 
   5  11   0        1.58        4.68      1.81 o 
   6  11   0        0.00        2.18      3.42 o 
   7  11   0        8.05       10.39      1.51 o 
   9  11   0        4.89        4.68      7.31 o 
   0  12   0       32.65       33.60      1.40 o 
   1  12   0        4.78        7.96      1.63 o 
   2  12   0       70.17       73.79      2.61 o 
   3  12   0        4.40        6.43      2.33 o 
   4  12   0        3.93        2.93      1.16 o 
   5  12   0       27.99       28.87      2.57 o 
   6  12   0        7.08       12.03      2.26 o 
   7  12   0        2.41        1.59      1.75 o 
   8  12   0        0.27        5.75      3.27 o 
   1  13   0       16.30       18.67      2.03 o 
   2  13   0        5.18        4.75      1.32 o 
   3  13   0        0.02        1.71      1.40 o 
   4  13   0        1.46        2.82      1.20 o 
   5  13   0        0.53        4.30      4.35 o 
   6  13   0        9.12        7.24      3.11 o 
   0  14   0        4.10        4.67      1.87 o 
   1  14   0        0.02        1.87      2.33 o 
   2  14   0        1.82        0.78      2.64 o 
   4  14   0        6.55        4.22      2.72 o 
   1   0   1     3546.34     3904.03     98.31 o 
   2   0   1     1980.39     2147.66     68.61 o 
   3   0   1      704.94      685.33     12.40 o 
   4   0   1        6.43        7.95      1.48 o 
   5   0   1      747.28      768.83      9.90 o 
   6   0   1        3.62        3.40      1.31 o 
   7   0   1        2.81        2.64      2.80 o 
   8   0   1        4.41        5.63      2.01 o 
   9   0   1      161.13      148.41     23.75 o 
  10   0   1       54.21       55.97      4.18 o 
  11   0   1       30.70       27.38      3.92 o 
  12   0   1       91.91       84.35      7.86 o 
  13   0   1        0.24        5.60      6.84 o 
   0   1   1        3.32        5.63      0.86 o 
   1   1   1     2415.98     2353.09     37.97 o 
   2   1   1     5497.83     5949.12    115.89 o 
   3   1   1     1108.70     1058.37     21.35 o 
   4   1   1      238.69      235.64      2.60 o 
   5   1   1       21.15       18.05      0.84 o 
   6   1   1      505.94      501.01      7.47 o 
   7   1   1       69.56       66.94      2.11 o 
   8   1   1      326.84      299.28      2.99 o 
   9   1   1        8.59        7.39      1.93 o 
  10   1   1      151.53      145.45      4.23 o 
  11   1   1       84.67       77.17      4.97 o 
  12   1   1      117.60      113.42      8.21 o 
  13   1   1       22.16       22.55      3.69 o 
   0   2   1     1084.57      884.48      4.00 o 
   1   2   1     8620.47     8293.90    727.46 o 
   2   2   1      335.61      308.28      2.25 o 
   3   2   1      680.43      645.95      7.43 o 
   4   2   1     1253.09     1211.90     20.83 o 
   5   2   1      873.50      907.36     21.97 o 
   6   2   1      872.25      856.46     10.14 o 
   7   2   1        3.79        5.50      1.83 o 
   8   2   1      186.93      185.65      2.13 o 
   9   2   1      371.12      371.37      3.99 o 
  10   2   1       96.32       90.25      2.76 o 
  11   2   1       12.67       10.15      1.96 o 
  12   2   1        1.67        8.54      2.37 o 
  13   2   1       26.06       26.20      5.32 o 
   0   3   1     1219.76     1065.92     13.47 o 
   1   3   1     5170.68     3784.55    632.03 o 
   2   3   1      772.66      728.26      5.60 o 
   3   3   1     1786.06     1719.22     25.50 o 
   4   3   1     1173.23     1158.85      5.48 o 
   5   3   1      246.95      261.09      3.08 o 
   6   3   1      126.56      121.41      2.72 o 
   7   3   1      135.99      137.03      1.59 o 
   8   3   1       76.34       72.07      2.94 o 
   9   3   1        7.51        9.37      2.96 o 
  10   3   1        7.56       12.04      1.66 o 
  11   3   1       27.48       23.84      2.80 o 
  12   3   1        2.21        8.49      2.07 o 
  13   3   1        5.18        2.02      3.89 o 
   0   4   1     1311.75     1307.07     18.65 o 
   1   4   1       31.32       37.56      1.17 o 
   2   4   1      676.59      660.93     23.30 o 
   3   4   1       91.37       86.09      1.16 o 
   4   4   1       72.97       76.45      2.31 o 
   5   4   1       70.20       71.70      2.17 o 
   6   4   1      152.64      153.14      2.27 o 
   7   4   1       24.61       25.71      1.14 o 
   8   4   1       11.37       15.62      3.14 o 
   9   4   1       28.20       29.31      1.97 o 
  10   4   1       36.95       36.56      3.68 o 
  11   4   1        1.04        1.28      3.51 o 
  12   4   1        3.44        4.91      2.15 o 
   0   5   1        8.59        8.56      0.70 o 
   1   5   1      743.92      722.09     15.50 o 
   2   5   1       91.69      101.52      1.91 o 
   3   5   1      159.61      135.93      3.79 o 
   4   5   1      632.28      617.25      7.08 o 
   5   5   1       74.39       77.62      3.09 o 
   6   5   1       30.11       31.25      1.30 o 
   7   5   1        9.71       11.29      1.36 o 
   8   5   1       18.58       17.16      1.51 o 
   9   5   1        5.38        5.58      1.86 o 
  10   5   1       50.42       46.61      2.20 o 
  11   5   1        4.32        9.73      2.47 o 
  12   5   1        0.69        5.28      2.03 o 
   0   6   1      425.30      428.22      4.14 o 
   1   6   1      134.04      127.97      2.95 o 
   2   6   1       27.50       26.40      0.59 o 
   3   6   1      152.63      148.30      3.15 o 
   4   6   1       65.35       75.61      1.28 o 
   5   6   1       52.61       50.02      1.35 o 
   6   6   1        9.53        7.78      1.78 o 
   7   6   1       35.58       31.76      1.09 o 
   8   6   1        7.28       10.53      1.82 o 
   9   6   1       36.30       38.26      2.66 o 
  10   6   1       47.94       45.53      2.43 o 
  11   6   1       10.95       11.69      2.48 o 
  12   6   1        0.84        3.71      2.42 o 
   0   7   1      462.10      493.39      6.96 o 
   1   7   1      116.60      124.59      1.59 o 
   2   7   1      322.82      331.95      7.68 o 
   3   7   1      194.29      189.16      3.60 o 
   4   7   1        9.88        9.76      1.46 o 
   5   7   1       20.55       20.02      1.09 o 
   6   7   1       17.43       15.41      1.01 o 
   7   7   1        1.40        5.29      3.27 o 
   8   7   1        5.04        4.63      1.20 o 
   9   7   1       10.08       11.66      1.97 o 
  10   7   1       39.95       43.39      2.04 o 
  11   7   1       19.86       18.00      2.84 o 
   0   8   1      114.39      108.43      2.12 o 
   1   8   1       46.13       45.24      1.47 o 
   2   8   1      137.77      136.69      2.00 o 
   3   8   1       35.29       34.21      0.79 o 
   4   8   1      140.97      140.42      1.37 o 
   5   8   1       32.53       33.11      0.95 o 
   6   8   1       16.12       15.44      1.04 o 
   7   8   1        1.84        3.89      1.98 o 
   8   8   1        5.07       11.26      2.73 o 
   9   8   1       26.24       25.06      2.34 o 
  10   8   1       35.70       40.92      2.05 o 
  11   8   1        8.08        9.20      2.74 o 
   0   9   1       49.46       50.22      2.27 o 
   1   9   1      222.26      224.88      3.40 o 
   2   9   1      134.98      129.30      2.03 o 
   3   9   1        6.42        6.39      0.82 o 
   4   9   1       79.34       74.63      1.88 o 
   5   9   1        2.32        3.20      3.73 o 
   6   9   1        0.71        2.04      0.92 o 
   7   9   1        9.78       10.87      1.46 o 
   8   9   1       11.30       15.73      1.58 o 
   9   9   1       34.36       34.20      2.29 o 
  10   9   1       50.30       43.86      2.60 o 
   0  10   1      435.21      440.14     11.75 o 
   1  10   1      433.42      446.83      5.29 o 
   2  10   1        6.78        5.76      0.67 o 
   3  10   1       21.25       19.96      1.03 o 
   4  10   1       79.87       79.59      2.07 o 
   5  10   1        1.37        2.16      2.41 o 
   6  10   1        3.69        8.01      1.15 o 
   7  10   1        1.44        2.26      1.59 o 
   8  10   1       17.52       21.04      3.19 o 
   9  10   1        0.03        3.89      3.58 o 
   0  11   1        1.72        3.23      1.23 o 
   1  11   1        0.59        2.81      1.26 o 
   2  11   1       60.79       54.41      4.28 o 
   3  11   1       62.75       64.67      2.14 o 
   4  11   1       67.50       65.98      1.37 o 
   5  11   1        0.79        3.97      0.85 o 
   6  11   1        1.42        4.69      2.33 o 
   7  11   1        3.71        7.02      2.01 o 
   8  11   1        5.27        8.19      1.69 o 
   9  11   1        8.60       10.29      2.14 o 
   0  12   1      118.47      118.61      1.62 o 
   1  12   1       33.60       30.76      0.89 o 
   2  12   1        3.68        2.42      0.66 o 
   3  12   1       18.12       15.76      0.90 o 
   4  12   1        9.78       11.73      2.04 o 
   5  12   1        3.74        4.43      0.76 o 
   6  12   1       14.66       16.89      1.95 o 
   7  12   1        3.87        3.77      1.34 o 
   8  12   1        5.81        9.15      2.72 o 
   0  13   1        0.86        3.05      1.29 o 
   1  13   1        6.31        5.80      0.76 o 
   2  13   1        2.32        7.35      1.56 o 
   3  13   1        1.37        3.47      1.74 o 
   4  13   1        0.89        0.78      1.24 o 
   5  13   1        2.09        3.57      1.85 o 
   6  13   1       15.81       11.48      2.87 o 
   0  14   1        0.03        7.78      2.49 o 
   1  14   1        1.91        1.27      0.58 o 
   2  14   1        0.53        3.59      1.00 o 
   3  14   1        0.43        3.42      1.54 o 
   4  14   1        7.96        7.82      1.66 o 
   0  15   1        0.17        1.87      2.80 o 
   0   0   2        5.19        9.02      0.93 o 
   1   0   2     8870.19     9232.73    439.70 o 
   2   0   2    12658.29    13755.31    622.34 o 
   3   0   2     6310.30     6797.14    160.09 o 
   4   0   2     1790.25     1765.15     82.63 o 
   5   0   2      864.78      933.44     24.38 o 
   6   0   2       38.96       34.54      2.33 o 
   7   0   2      162.95      147.33      4.28 o 
   8   0   2       11.49       14.67      1.92 o 
   9   0   2      161.97      163.95      3.51 o 
  10   0   2       48.28       48.46      4.78 o 
  11   0   2       91.75       98.01      4.16 o 
  12   0   2        0.14        7.78      5.91 o 
  13   0   2      103.16      101.09      7.63 o 
   0   1   2      787.39      702.95     10.17 o 
   1   1   2     3360.28     3295.49     40.01 o 
   2   1   2     9303.88    10021.14    250.75 o 
   3   1   2     1969.16     2003.65     51.43 o 
   4   1   2     1417.83     1365.16     32.38 o 
   5   1   2      383.00      423.97      7.72 o 
   6   1   2      380.71      437.55     12.51 o 
   7   1   2       56.45       53.54      1.73 o 
   8   1   2      166.98      154.14      1.91 o 
   9   1   2      139.04      141.40      6.97 o 
  10   1   2      264.14      258.01      4.78 o 
  11   1   2       58.82       67.18      2.90 o 
  12   1   2       18.77       20.69      3.14 o 
  13   1   2        7.54        9.25      2.61 o 
   0   2   2    18629.13    13147.41   2053.91 o 
   1   2   2    10034.79     7650.75   1220.96 o 
   2   2   2      655.87      617.63      6.81 o 
   3   2   2      214.09      220.79      1.87 o 
   4   2   2      601.09      579.67      7.93 o 
   5   2   2     1101.16     1222.71     37.14 o 
   6   2   2       70.25       67.63      9.08 o 
   7   2   2      629.85      629.17      4.65 o 
   8   2   2        4.74        3.68      1.71 o 
   9   2   2       99.67       96.08      3.11 o 
  10   2   2       13.67       15.99      2.26 o 
  11   2   2       10.90        9.28      2.78 o 
  12   2   2        0.91        5.27      4.40 o 
  13   2   2       29.25       27.25      3.17 o 
   0   3   2       32.62       30.51      0.42 o 
   1   3   2     1756.08      902.50    491.49 o 
   2   3   2     2530.57     2473.85     30.94 o 
   3   3   2      260.28      238.15      4.19 o 
   4   3   2        0.97        1.91      0.70 o 
   5   3   2      591.28      596.64      4.31 o 
   6   3   2       23.31       21.73      1.50 o 
   7   3   2      100.89      107.21      1.85 o 
   8   3   2       19.13       18.59      1.39 o 
   9   3   2       36.56       30.91      2.21 o 
  10   3   2      152.89      152.37      7.22 o 
  11   3   2       22.16       17.64      2.39 o 
  12   3   2       11.08       18.49      2.90 o 
  13   3   2        6.23        8.67      2.81 o 
   0   4   2        3.81        4.41      0.78 o 
   1   4   2       73.11       85.20      1.69 o 
   2   4   2      532.12      561.53      6.23 o 
   3   4   2       27.74       33.37      0.71 o 
   4   4   2      471.03      471.04      5.71 o 
   5   4   2       72.34       69.64      1.39 o 
   6   4   2       31.48       31.93      1.60 o 
   7   4   2       77.65       73.85      4.20 o 
   8   4   2       50.75       50.40      2.03 o 
   9   4   2        1.32        2.33      1.78 o 
  10   4   2      103.52      100.32      2.76 o 
  11   4   2        1.20        4.04      2.80 o 
  12   4   2        7.12       13.22      3.13 o 
   0   5   2       18.34       15.13      2.49 o 
   1   5   2      255.77      247.15      1.09 o 
   2   5   2      157.64      140.34      3.22 o 
   3   5   2      323.46      357.97      9.19 o 
   4   5   2      374.93      392.60      3.31 o 
   5   5   2       14.62       14.46      1.25 o 
   6   5   2       54.33       52.99      1.25 o 
   7   5   2       49.24       50.42      1.79 o 
   8   5   2        9.43        8.47      1.34 o 
   9   5   2       30.43       29.23      2.32 o 
  10   5   2       33.52       30.65      2.88 o 
  11   5   2       13.66       14.15      2.42 o 
  12   5   2        2.93        3.89      1.75 o 
   0   6   2       12.93       15.29      1.63 o 
   1   6   2      626.30      641.04      8.24 o 
   2   6   2      223.87      233.60      2.97 o 
   3   6   2      120.36      115.45      1.57 o 
   4   6   2        2.23        2.62      0.96 o 
   5   6   2       65.24       58.28      4.18 o 
   6   6   2       56.00       65.32      2.22 o 
   7   6   2       35.11       35.80      1.84 o 
   8   6   2        0.59        1.68      2.35 o 
   9   6   2        4.59        7.32      5.52 o 
  10   6   2       31.35       29.55      2.05 o 
  11   6   2       10.07       10.69      2.23 o 
  12   6   2        9.16        8.60      3.35 o 
   0   7   2      474.40      460.76      3.30 o 
   1   7   2      497.46      475.77     16.40 o 
   2   7   2       19.99       21.84      1.11 o 
   3   7   2       79.39       86.23      2.61 o 
   4   7   2       97.57       95.37      1.64 o 
   5   7   2       12.34       12.42      1.02 o 
   6   7   2        0.80        3.40      1.58 o 
   7   7   2       10.25       12.27      1.95 o 
   8   7   2       22.66       24.84      1.98 o 
   9   7   2       27.71       28.22      1.68 o 
  10   7   2       15.21       15.99      2.74 o 
  11   7   2       10.83        9.99      3.00 o 
   0   8   2        2.59        2.49      1.56 o 
   1   8   2      159.42      158.32      3.40 o 
   2   8   2       15.83       15.58      1.75 o 
   3   8   2       45.10       49.87      1.77 o 
   4   8   2       89.21       89.09      2.67 o 
   5   8   2       31.19       33.02      2.02 o 
   6   8   2       61.54       54.30      1.69 o 
   7   8   2        7.64       11.43      1.61 o 
   8   8   2        9.14       12.81      1.45 o 
   9   8   2       20.49       22.75      2.49 o 
  10   8   2       28.62       28.68      2.01 o 
  11   8   2        0.45        8.71      5.60 o 
   0   9   2       33.68       34.57      0.92 o 
   1   9   2       45.38       46.16      1.21 o 
   2   9   2      233.40      234.80      2.60 o 
   3   9   2      136.19      144.95      4.22 o 
   4   9   2      120.38      116.54      7.37 o 
   5   9   2       45.70       40.57      1.93 o 
   6   9   2       33.69       31.29      1.08 o 
   7   9   2       54.01       54.31      1.81 o 
   8   9   2       84.14       77.68      2.45 o 
   9   9   2       15.37       16.54      3.35 o 
  10   9   2       11.92        7.41      1.90 o 
   0  10   2       30.86       31.65      2.96 o 
   1  10   2       42.45       40.21      2.72 o 
   2  10   2      113.35      112.49      1.98 o 
   3  10   2       41.07       44.25      1.34 o 
   4  10   2       40.94       43.76      2.21 o 
   5  10   2       34.40       36.42      1.18 o 
   6  10   2        1.83        3.44      1.06 o 
   7  10   2       33.23       32.08      2.53 o 
   8  10   2        1.74        4.01      1.57 o 
   9  10   2       15.63       10.05      1.59 o 
   0  11   2        8.08        8.85      1.24 o 
   1  11   2       98.45       97.89      3.12 o 
   2  11   2       30.60       27.11      1.40 o 
   3  11   2        3.47        5.70      1.37 o 
   4  11   2       43.08       47.11      1.97 o 
   5  11   2        3.26        1.81      2.33 o 
   6  11   2        0.73        2.11      0.82 o 
   7  11   2        0.05        2.83      1.90 o 
   8  11   2       14.64       13.72      2.72 o 
   9  11   2        2.49        3.19      1.68 o 
   0  12   2      267.41      249.39     17.68 o 
   1  12   2        5.23        4.28      0.84 o 
   2  12   2       14.34       14.84      1.76 o 
   3  12   2        2.56        1.97      1.64 o 
   4  12   2        8.06        7.13      1.86 o 
   5  12   2        7.12        7.61      1.56 o 
   6  12   2       12.62        8.01      2.01 o 
   7  12   2        6.90        5.40      1.85 o 
   0  13   2        4.10        3.67      3.50 o 
   1  13   2        3.07        2.77      1.28 o 
   2  13   2        2.54        3.40      2.33 o 
   3  13   2        0.57        3.20      1.22 o 
   4  13   2        2.47        5.24      1.31 o 
   5  13   2       20.04       18.77      2.20 o 
   6  13   2        1.32        1.56      2.80 o 
   0  14   2        0.76        5.44      2.02 o 
   1  14   2        8.75       12.10      1.07 o 
   2  14   2        2.35        7.00      3.89 o 
   3  14   2        8.66        6.76      1.71 o 
   4  14   2        1.80        9.12      2.57 o 
   1   0   3      322.09      309.30      5.57 o 
   2   0   3     1314.67     1230.70     16.88 o 
   3   0   3     4185.06     4453.15    182.52 o 
   4   0   3      188.04      181.67      2.69 o 
   5   0   3       33.12       59.26     19.68 o 
   6   0   3      666.44      714.67      8.38 o 
   7   0   3       43.93       47.38      1.54 o 
   8   0   3      261.03      267.17      3.11 o 
   9   0   3       70.52       71.67      2.49 o 
  10   0   3        5.26        8.09      2.64 o 
  11   0   3        9.79        8.65      3.19 o 
  12   0   3        2.34       14.62      5.75 o 
   0   1   3      265.08      228.48      4.78 o 
   1   1   3       14.72        9.78      0.76 o 
   2   1   3     1450.48     1519.31     19.36 o 
   3   1   3     2398.03     2512.40     48.43 o 
   4   1   3     2387.97     2371.96     36.92 o 
   5   1   3     1465.79     1564.37      9.33 o 
   6   1   3      558.76      573.31      7.18 o 
   7   1   3       31.38       33.95      1.37 o 
   8   1   3      142.14      141.67      3.98 o 
   9   1   3      475.06      457.46      4.26 o 
  10   1   3      125.71      123.24      2.91 o 
  11   1   3        4.01        6.58      2.19 o 
  12   1   3        2.57        5.96      3.70 o 
  13   1   3        0.93        5.32      2.73 o 
   0   2   3     2951.83     2976.97     76.81 o 
   1   2   3      745.32      713.58     14.87 o 
   2   2   3     1950.61     1949.52     26.64 o 
   3   2   3       36.24       40.31      1.62 o 
   4   2   3      108.20      103.65      2.72 o 
   5   2   3       81.03       86.29      1.65 o 
   6   2   3      421.33      434.86      2.26 o 
   7   2   3       52.55       55.45      1.44 o 
   8   2   3       35.64       37.96      1.37 o 
   9   2   3       62.03       55.01      2.96 o 
  10   2   3       52.28       46.87      2.38 o 
  11   2   3       24.66       22.20      2.69 o 
  12   2   3        6.64        6.38      4.98 o 
  13   2   3        9.48       12.69      2.47 o 
   0   3   3     2145.10     1888.08     53.64 o 
   1   3   3     1150.04     1147.57     29.25 o 
   2   3   3      636.31      652.16      2.72 o 
   3   3   3      887.80      825.93     56.62 o 
   4   3   3      426.85      424.85      5.51 o 
   5   3   3      300.80      331.32      6.80 o 
   6   3   3       56.54       59.86      1.42 o 
   7   3   3       51.09       49.89      1.64 o 
   8   3   3        8.49        6.53      1.30 o 
   9   3   3      110.23      110.05      1.78 o 
  10   3   3       91.71       93.52      2.63 o 
  11   3   3       16.52       15.40      2.93 o 
  12   3   3       30.70       30.20      3.00 o 
   0   4   3      593.14      604.22      9.31 o 
   1   4   3      902.38      853.11      6.80 o 
   2   4   3       39.77       40.83      4.74 o 
   3   4   3       73.77       77.57      6.72 o 
   4   4   3      101.96       91.85      7.44 o 
   5   4   3        3.51        4.56      0.88 o 
   6   4   3       76.68       68.68      1.31 o 
   7   4   3       32.79       31.38      1.71 o 
   8   4   3       15.26       10.77      2.19 o 
   9   4   3       52.03       43.68      2.11 o 
  10   4   3       17.78       15.30      2.55 o 
  11   4   3       12.99       12.68      2.20 o 
  12   4   3        0.12        7.00      5.44 o 
   0   5   3     7791.13     6182.46    873.01 o 
   1   5   3      529.39      484.70      7.88 o 
   2   5   3      194.42      189.28      9.85 o 
   3   5   3      733.74      763.97     15.92 o 
   4   5   3       38.65       42.08      2.81 o 
   5   5   3        6.44        5.68      1.17 o 
   6   5   3        5.22        5.23      1.14 o 
   7   5   3       19.11       19.81      1.13 o 
   8   5   3       25.52       22.63      2.27 o 
   9   5   3       19.30       21.05      2.42 o 
  10   5   3        2.47        4.05      2.01 o 
  11   5   3       40.06       33.94      1.86 o 
  12   5   3        3.69       10.02      5.63 o 
   0   6   3      529.24      533.45      5.48 o 
   1   6   3      722.65      758.58     19.02 o 
   2   6   3      478.50      548.96      7.68 o 
   3   6   3       42.84       35.02      1.57 o 
   4   6   3       29.82       22.14      1.04 o 
   5   6   3       92.77       96.80      1.69 o 
   6   6   3       27.53       26.38      1.39 o 
   7   6   3       11.36       10.69      0.94 o 
   8   6   3        6.76        8.99      1.83 o 
   9   6   3       13.68       16.16      3.23 o 
  10   6   3        9.78        8.99      1.66 o 
  11   6   3        7.41        8.69      3.88 o 
  12   6   3       11.45       11.06      3.46 o 
   0   7   3       89.29       89.67      1.47 o 
   1   7   3      300.57      281.34      6.68 o 
   2   7   3      140.11      137.01      1.63 o 
   3   7   3       84.53       82.29      2.58 o 
   4   7   3       46.87       46.43      2.24 o 
   5   7   3        3.37        4.84      0.94 o 
   6   7   3       37.11       41.55      3.08 o 
   7   7   3        1.55        3.27      1.41 o 
   8   7   3        9.64        9.66      2.24 o 
   9   7   3       30.03       33.14      1.86 o 
  10   7   3        8.12       10.55      2.27 o 
  11   7   3       10.02       16.37      2.65 o 
   0   8   3        3.04        2.45      1.32 o 
   1   8   3      219.22      212.22      1.49 o 
   2   8   3        5.11        5.10      1.79 o 
   3   8   3       27.85       29.45      1.31 o 
   4   8   3       38.36       37.85      1.32 o 
   5   8   3      158.03      167.99      3.47 o 
   6   8   3      169.67      173.31      1.96 o 
   7   8   3       18.39       24.78      1.96 o 
   8   8   3       65.27       63.49      2.54 o 
   9   8   3       18.68       21.83      2.64 o 
  10   8   3        8.99       10.99      2.23 o 
  11   8   3        0.18        5.66      3.09 o 
   0   9   3        9.09        8.55      0.16 o 
   1   9   3       23.02       21.41      0.97 o 
   2   9   3       30.83       38.70      1.50 o 
   3   9   3       90.59       93.19      5.68 o 
   4   9   3      112.74      108.87      2.03 o 
   5   9   3       61.95       62.04      2.34 o 
   6   9   3       28.03       27.09      2.76 o 
   7   9   3       50.01       47.07      1.81 o 
   8   9   3       14.40       13.75      2.17 o 
   9   9   3       45.86       47.20      2.33 o 
  10   9   3        6.50        8.42      2.28 o 
   0  10   3        3.52        6.53      2.49 o 
   1  10   3       15.81       16.46      0.89 o 
   2  10   3        2.10        1.71      1.60 o 
   3  10   3       43.29       45.68      3.47 o 
   4  10   3       41.42       46.11      1.65 o 
   5  10   3       57.64       58.41      1.79 o 
   6  10   3       16.03       14.81      2.08 o 
   7  10   3        9.31        8.52      1.16 o 
   8  10   3       22.41       20.27      1.55 o 
   9  10   3        7.62        9.95      2.86 o 
   0  11   3        5.32        9.64      3.89 o 
   1  11   3      116.23      118.32      2.75 o 
   2  11   3       63.14       67.31      2.11 o 
   3  11   3        4.37        6.08      1.79 o 
   4  11   3        2.65        2.52      1.76 o 
   5  11   3       88.93       92.18      2.35 o 
   6  11   3        1.67        3.08      1.49 o 
   7  11   3        6.67        7.59      1.57 o 
   8  11   3        8.28        8.46      1.53 o 
   0  12   3       46.24       49.78      3.89 o 
   1  12   3       58.46       55.59      2.10 o 
   2  12   3       21.02       19.57      3.27 o 
   3  12   3        4.13        2.77      1.11 o 
   4  12   3       17.47       20.61      1.93 o 
   5  12   3        1.04        5.19      3.58 o 
   6  12   3        2.41        3.74      2.09 o 
   7  12   3        1.48        6.46      1.89 o 
   0  13   3        0.35        2.18      4.82 o 
   1  13   3        2.14        2.08      2.64 o 
   2  13   3       20.42       17.24      1.68 o 
   3  13   3        4.44        6.13      1.00 o 
   4  13   3        3.15        3.96      1.49 o 
   5  13   3        2.33        5.29      2.96 o 
   6  13   3        1.87        5.60      2.49 o 
   0  14   3        0.31        2.96      3.27 o 
   1  14   3        4.24        1.82      1.64 o 
   2  14   3        1.89        4.51      2.18 o 
   3  14   3        4.81        4.53      1.32 o 
   4  14   3        2.03        3.37      1.82 o 
   0   0   4      113.00      117.08      0.78 o 
   1   0   4     3415.93     3520.04     77.10 o 
   2   0   4        2.83        2.21      1.04 o 
   3   0   4      561.85      548.96      7.45 o 
   4   0   4     2425.23     2404.17    106.38 o 
   5   0   4        5.32        5.85      1.90 o 
   6   0   4      128.11      126.41      5.76 o 
   7   0   4        0.60        1.87      2.18 o 
   8   0   4       41.94       45.83      2.53 o 
   9   0   4        7.23       11.04      2.33 o 
  10   0   4        0.01        4.15      3.47 o 
  11   0   4        0.07        0.47      2.49 o 
  12   0   4        0.50       10.59      3.36 o 
  13   0   4        1.24        5.60      6.38 o 
   0   1   4      246.66      231.35      5.31 o 
   1   1   4      756.34      689.50     11.19 o 
   2   1   4     1760.82     1764.58    107.66 o 
   3   1   4      318.33      276.24      5.30 o 
   4   1   4     2194.09     2391.58     86.28 o 
   5   1   4     2220.51     2406.35     26.94 o 
   6   1   4      136.40      141.75     11.26 o 
   7   1   4       80.87       90.11      1.65 o 
   8   1   4      336.96      346.12      3.21 o 
   9   1   4      289.13      301.07      3.94 o 
  10   1   4       17.33       14.35      1.94 o 
  11   1   4       16.78       14.90      2.67 o 
  12   1   4        2.32        5.35      2.97 o 
   0   2   4      969.13      927.25     15.67 o 
   1   2   4       22.33       22.36      0.70 o 
   2   2   4      574.68      634.31     11.93 o 
   3   2   4     1902.79     1971.80     30.42 o 
   4   2   4      502.13      573.53      6.19 o 
   5   2   4      301.78      301.44     23.94 o 
   6   2   4      383.24      418.74      8.79 o 
   7   2   4      181.13      175.60      4.27 o 
   8   2   4      480.26      458.43      4.39 o 
   9   2   4       39.51       41.55      2.16 o 
  10   2   4        0.82        4.88      2.58 o 
  11   2   4        6.24        8.31      4.75 o 
  12   2   4        0.70        4.78      2.72 o 
   0   3   4      478.21      445.24      1.70 o 
   1   3   4      252.32      227.54      2.81 o 
   2   3   4     1242.61     1277.03      8.60 o 
   3   3   4      968.37      948.47     11.30 o 
   4   3   4      416.44      410.44     14.64 o 
   5   3   4      406.64      425.97      7.31 o 
   6   3   4       36.89       41.06      4.45 o 
   7   3   4      122.56      120.13      1.37 o 
   8   3   4       28.95       29.08      3.30 o 
   9   3   4      312.81      306.91      5.02 o 
  10   3   4      102.90       99.45      3.91 o 
  11   3   4       47.96       43.88      3.43 o 
  12   3   4        0.37        3.05      3.11 o 
   0   4   4     1451.68     1438.86     10.04 o 
   1   4   4     2548.97     2662.96     31.24 o 
   2   4   4       91.72      116.30      1.63 o 
   3   4   4      131.46      140.70      2.15 o 
   4   4   4       67.09       69.31      1.39 o 
   5   4   4      135.40      137.07      4.20 o 
   6   4   4      204.73      192.09      8.21 o 
   7   4   4       42.89       44.72      1.61 o 
   8   4   4       50.30       50.06      1.55 o 
   9   4   4       13.44       16.23      3.11 o 
  10   4   4        8.37        6.20      2.05 o 
  11   4   4        7.46        7.84      1.95 o 
  12   4   4       10.60        7.99      2.67 o 
   0   5   4      385.88      472.02      5.72 o 
   1   5   4      702.09      754.78      4.96 o 
   2   5   4       39.73       36.57      0.49 o 
   3   5   4        7.41        5.57      0.29 o 
   4   5   4       61.49       67.69      2.04 o 
   5   5   4       24.66       21.90      2.49 o 
   6   5   4       50.98       52.78      4.46 o 
   7   5   4       44.66       40.87      1.57 o 
   8   5   4       16.11       22.77      1.78 o 
   9   5   4       71.37       73.66      2.64 o 
  10   5   4        1.81        3.80      3.76 o 
  11   5   4        3.39        5.81      3.36 o 
  12   5   4       15.41       17.39      3.56 o 
   0   6   4      187.52      208.85      1.08 o 
   1   6   4     1027.15     1068.95     11.46 o 
   2   6   4       19.72       17.02      0.88 o 
   3   6   4       36.12       28.80      1.88 o 
   4   6   4        3.96        3.71      0.58 o 
   5   6   4       22.05       20.28      1.15 o 
   6   6   4       59.42       57.70      3.01 o 
   7   6   4       22.68       17.13      1.37 o 
   8   6   4       17.09       16.97      1.78 o 
   9   6   4        2.73        2.93      1.51 o 
  10   6   4       16.93       16.21      3.18 o 
  11   6   4        3.55       11.96      3.31 o 
   0   7   4      329.67      349.07      2.96 o 
   1   7   4      100.80      110.68      2.55 o 
   2   7   4       39.57       37.04      1.28 o 
   3   7   4       31.76       32.70      1.91 o 
   4   7   4       64.29       68.37      1.42 o 
   5   7   4       52.22       49.60      1.88 o 
   6   7   4       43.65       47.50      1.57 o 
   7   7   4       79.32       74.99      1.91 o 
   8   7   4       21.51       23.80      1.43 o 
   9   7   4       16.09       19.79      1.85 o 
  10   7   4        2.90        7.62      2.65 o 
  11   7   4        0.66        5.44      3.73 o 
   0   8   4        3.85       10.42      4.35 o 
   1   8   4       17.94       19.04      1.66 o 
   2   8   4        8.15        7.37      1.55 o 
   3   8   4       11.73       12.77      1.25 o 
   4   8   4       32.76       29.23      1.75 o 
   5   8   4       14.34       14.95      1.50 o 
   6   8   4      243.03      252.00      7.36 o 
   7   8   4       19.59       19.85      1.20 o 
   8   8   4      104.74      103.17      2.23 o 
   9   8   4       10.62       10.18      1.84 o 
  10   8   4        1.44        4.94      3.51 o 
   0   9   4       10.15       11.82      3.27 o 
   1   9   4        7.75        6.29      0.88 o 
   2   9   4        2.94        3.28      1.39 o 
   3   9   4       61.51       58.10      2.19 o 
   4   9   4      215.22      207.72      3.47 o 
   5   9   4      309.41      294.02      6.97 o 
   6   9   4        2.99        4.08      1.90 o 
   7   9   4       14.76       17.65      1.77 o 
   8   9   4        2.39        4.20      4.82 o 
   9   9   4        8.53        7.69      1.40 o 
  10   9   4        2.63        4.79      2.03 o 
   0  10   4       23.28       18.20      4.67 o 
   1  10   4       16.19       19.54      1.27 o 
   2  10   4       16.75       15.41      2.12 o 
   3  10   4       37.03       41.85      2.46 o 
   4  10   4        6.03        6.88      2.33 o 
   5  10   4        0.04        5.12      2.01 o 
   6  10   4       18.47       21.64      2.53 o 
   7  10   4       25.96       19.78      1.41 o 
   8  10   4        4.11        4.98      1.42 o 
   9  10   4        3.77        3.44      1.33 o 
   0  11   4       38.12       38.27      3.42 o 
   1  11   4        0.34        0.86      0.61 o 
   2  11   4       10.82       13.59      1.31 o 
   3  11   4        8.42       11.92      1.58 o 
   4  11   4       31.96       31.19      1.99 o 
   5  11   4        1.72        4.04      2.96 o 
   6  11   4        9.20        9.16      2.12 o 
   7  11   4        3.95        8.51      4.32 o 
   8  11   4        0.33        5.29      3.11 o 
   0  12   4        6.34        3.27      4.67 o 
   1  12   4       28.02       22.41      2.34 o 
   2  12   4       10.92       12.19      2.91 o 
   3  12   4       46.31       38.55      1.68 o 
   4  12   4        3.66        1.56      1.40 o 
   5  12   4        7.45        7.75      2.98 o 
   6  12   4        1.33        5.68      2.46 o 
   7  12   4        3.09        7.31      4.07 o 
   0  13   4        7.99        8.55      4.36 o 
   1  13   4        6.58        9.87      2.25 o 
   2  13   4       14.37       15.13      3.03 o 
   3  13   4        9.89        7.61      1.69 o 
   4  13   4       24.08       25.48      2.34 o 
   5  13   4        2.74        3.85      2.87 o 
   0  14   4        4.41        5.44      3.42 o 
   1  14   4        1.00        1.24      3.73 o 
   2  14   4        2.00        6.84      2.49 o 
   3  14   4        1.82        8.31      3.06 o 
   1   0   5        0.85        5.29      1.40 o 
   2   0   5        4.16        2.95      1.08 o 
   3   0   5     1719.38     1726.25     28.02 o 
   4   0   5      249.90      213.11     83.70 o 
   5   0   5       14.21       20.39      1.95 o 
   6   0   5       15.72       21.31      3.25 o 
   7   0   5        1.18        4.04      3.11 o 
   8   0   5        9.51       15.50      3.50 o 
   9   0   5       18.53       18.55      3.15 o 
  10   0   5        1.16        5.03      2.50 o 
  11   0   5        0.12       14.62      4.51 o 
  12   0   5        0.39        5.60      2.82 o 
   0   1   5       48.28       46.54      1.27 o 
   1   1   5      172.96      177.94      2.82 o 
   2   1   5      116.76      118.07      3.71 o 
   3   1   5      896.05      885.19     17.26 o 
   4   1   5     1066.57     1211.06     19.01 o 
   5   1   5      961.16     1001.42     12.07 o 
   6   1   5       34.19       40.81      1.90 o 
   7   1   5       52.33       56.70      2.22 o 
   8   1   5       14.73       16.20      1.61 o 
   9   1   5      198.08      199.90      3.02 o 
  10   1   5        0.68        5.51      2.56 o 
  11   1   5        5.13        4.04      4.20 o 
  12   1   5        8.86        9.96      2.42 o 
   0   2   5       11.66       11.94      0.77 o 
   1   2   5       57.51       60.00      1.21 o 
   2   2   5        8.26        8.81      0.96 o 
   3   2   5       72.07       61.46      1.20 o 
   4   2   5      359.59      340.39      9.81 o 
   5   2   5      502.82      506.37      8.28 o 
   6   2   5      186.84      174.38      2.54 o 
   7   2   5      470.44      468.37      6.84 o 
   8   2   5      100.94      107.53      6.78 o 
   9   2   5       40.67       41.94      2.31 o 
  10   2   5        5.54        4.41      2.04 o 
  11   2   5       10.15        7.21      3.43 o 
  12   2   5        1.41        5.76      2.95 o 
   0   3   5      687.54      705.37      6.28 o 
   1   3   5      783.23      767.12      5.40 o 
   2   3   5       65.03       70.66      1.53 o 
   3   3   5      440.46      433.88      8.77 o 
   4   3   5     1517.70     1579.09     13.08 o 
   5   3   5      152.40      142.72      3.03 o 
   6   3   5       31.81       40.42      2.93 o 
   7   3   5       27.61       29.05      1.56 o 
   8   3   5      101.49      100.84      2.33 o 
   9   3   5      139.01      135.40      2.13 o 
  10   3   5       17.30       19.51      2.23 o 
  11   3   5        1.76        6.50      1.99 o 
  12   3   5        2.43       10.10      5.79 o 
   0   4   5        5.66        5.79      1.72 o 
   1   4   5      838.46      849.05      3.99 o 
   2   4   5      131.54      154.36      1.59 o 
   3   4   5      347.07      375.92      6.76 o 
   4   4   5       29.14       27.66      1.21 o 
   5   4   5        6.48        7.20      1.48 o 
   6   4   5      351.84      334.92      3.50 o 
   7   4   5       67.28       69.13      1.80 o 
   8   4   5      172.59      162.88     14.63 o 
   9   4   5        2.74        7.88      1.45 o 
  10   4   5        9.38        9.26      2.69 o 
  11   4   5        7.64       13.09      3.81 o 
  12   4   5        5.07       12.54      3.53 o 
   0   5   5      304.41      357.38      9.75 o 
   1   5   5      511.06      536.60      9.15 o 
   2   5   5       25.03       20.05      0.80 o 
   3   5   5       69.47       68.17      1.68 o 
   4   5   5       64.70       63.15      1.91 o 
   5   5   5      247.28      245.64      4.52 o 
   6   5   5       19.83       16.98      1.19 o 
   7   5   5       71.97       72.38      1.67 o 
   8   5   5       20.36       22.76      2.98 o 
   9   5   5       34.43       33.96      2.13 o 
  10   5   5       12.40       13.72      2.04 o 
  11   5   5       16.50       16.30      2.73 o 
   0   6   5      133.89      116.46      3.03 o 
   1   6   5      457.69      452.75      6.69 o 
   2   6   5      644.56      682.22      7.42 o 
   3   6   5      182.35      171.64      2.54 o 
   4   6   5       43.91       47.43      2.16 o 
   5   6   5       20.66       19.76      0.95 o 
   6   6   5      128.71      134.67      6.11 o 
   7   6   5       40.45       44.03      2.47 o 
   8   6   5       91.63       94.58      6.95 o 
   9   6   5        7.49        8.71      1.89 o 
  10   6   5        7.17       10.90      2.81 o 
  11   6   5        2.63        6.45      2.26 o 
   0   7   5      303.26      327.00     11.62 o 
   1   7   5      147.50      159.66      1.34 o 
   2   7   5       12.88       10.18      2.00 o 
   3   7   5       13.01       15.30      1.20 o 
   4   7   5       92.75       90.33      3.65 o 
   5   7   5       48.73       50.34      1.41 o 
   6   7   5      137.26      134.81      2.50 o 
   7   7   5       16.84       13.74      1.47 o 
   8   7   5       10.62       11.17      1.44 o 
   9   7   5       14.77       14.29      2.21 o 
  10   7   5        1.77        9.09      2.88 o 
  11   7   5        2.41        3.26      4.67 o 
   0   8   5        9.81       13.22      1.71 o 
   1   8   5       27.31       26.36      1.81 o 
   2   8   5        8.72        8.41      1.02 o 
   3   8   5        4.46        6.55      1.26 o 
   4   8   5       26.79       28.84      1.43 o 
   5   8   5      123.38      117.70      4.54 o 
   6   8   5       96.28       90.81      5.12 o 
   7   8   5      172.71      179.42      2.00 o 
   8   8   5       71.54       69.23      1.68 o 
   9   8   5        3.53        6.14      1.55 o 
  10   8   5        1.19        3.10      2.78 o 
   0   9   5        0.76        2.80      3.11 o 
   1   9   5        3.21        3.34      2.80 o 
   2   9   5       65.84       68.76      1.40 o 
   3   9   5        6.63        7.13      1.24 o 
   4   9   5       16.87       16.56      2.95 o 
   5   9   5       14.58       16.38      1.40 o 
   6   9   5       74.86       69.88      3.17 o 
   7   9   5       23.10       18.53      1.06 o 
   8   9   5        2.35        2.96      1.15 o 
   9   9   5        1.94        5.12      1.72 o 
   0  10   5        2.95        8.71      3.27 o 
   1  10   5        1.06        0.78      0.62 o 
   2  10   5       16.69       15.57      1.29 o 
   3  10   5       19.96       21.09      3.03 o 
   4  10   5       24.82       24.24      1.73 o 
   5  10   5       14.95       16.63      3.52 o 
   6  10   5       38.19       39.00      3.28 o 
   7  10   5        7.81       12.34      2.49 o 
   8  10   5        6.68        4.05      1.45 o 
   9  10   5        2.90        4.47      3.34 o 
   1  11   5       34.53       29.44      1.75 o 
   2  11   5       19.91       21.46      2.90 o 
   3  11   5        3.70        4.61      1.56 o 
   4  11   5       34.04       34.28      2.29 o 
   5  11   5        5.85       10.78      4.74 o 
   6  11   5       28.37       24.15      2.59 o 
   7  11   5        5.26        7.72      1.95 o 
   8  11   5        6.27        8.09      2.35 o 
   2  12   5       34.59       30.18      2.79 o 
   3  12   5       19.84       21.13      2.65 o 
   4  12   5       11.70       13.34      2.08 o 
   5  12   5        3.73        5.37      1.25 o 
   6  12   5        1.36        5.84      4.51 o 
   0  13   5        0.22        5.60      2.64 o 
   1  13   5        3.00        9.30      7.70 o 
   2  13   5       13.30       14.20      2.79 o 
   3  13   5       10.34       12.14      1.87 o 
   4  13   5       11.99       17.89      4.69 o 
   5  13   5        7.93        8.83      2.14 o 
   1  14   5        3.06        5.29      3.73 o 
   2  14   5        3.84        8.16      3.59 o 
   0   0   6      446.37      437.93     16.59 o 
   1   0   6      137.71      129.71      2.73 o 
   2   0   6      847.74      893.15     34.36 o 
   3   0   6     3027.96     3384.15     37.56 o 
   4   0   6        3.90        4.06      1.87 o 
   5   0   6       17.32       22.70      3.66 o 
   6   0   6        1.70        5.60      1.71 o 
   7   0   6        3.35        5.70      2.87 o 
   8   0   6       20.21       19.83      3.78 o 
   9   0   6       10.63       12.18      3.39 o 
  10   0   6       15.03        6.32      2.47 o 
  11   0   6        1.67        3.27      2.96 o 
  12   0   6       10.91       16.82      4.33 o 
   0   1   6       86.04      101.54      1.39 o 
   1   1   6       99.72      100.84      1.26 o 
   2   1   6      979.00      937.12      8.82 o 
   3   1   6      304.03      323.85      3.72 o 
   4   1   6      387.79      371.57      4.40 o 
   5   1   6      239.67      238.63      2.18 o 
   6   1   6        0.12        4.35      2.02 o 
   7   1   6        7.83        8.79      2.07 o 
   8   1   6      122.84      129.09      2.42 o 
   9   1   6       19.72       22.30      2.85 o 
  10   1   6       36.69       28.86      2.29 o 
  11   1   6       13.24       19.42      2.62 o 
  12   1   6        4.76        8.18      5.75 o 
   0   2   6       67.58       70.92      2.06 o 
   1   2   6       36.58       44.03      1.46 o 
   2   2   6      239.21      239.70      3.74 o 
   3   2   6      719.22      767.70     34.73 o 
   4   2   6      698.99      703.68     11.13 o 
   5   2   6      155.60      146.15      2.23 o 
   6   2   6      377.48      389.62      5.29 o 
   7   2   6       60.12       58.14      4.11 o 
   8   2   6      123.75      113.79      2.40 o 
   9   2   6       37.99       36.01      2.36 o 
  10   2   6        6.31        5.14      2.05 o 
  11   2   6        3.03        4.24      2.24 o 
  12   2   6        0.48        6.24      3.90 o 
   0   3   6      340.06      368.24      8.36 o 
   1   3   6      425.62      447.09      2.89 o 
   2   3   6      407.58      411.58      3.45 o 
   3   3   6      259.80      272.44      3.57 o 
   4   3   6      566.60      607.91      7.54 o 
   5   3   6      190.79      203.29      5.41 o 
   6   3   6       67.15       68.76      2.55 o 
   7   3   6      109.89      109.23      4.97 o 
   8   3   6      150.34      158.36      3.60 o 
   9   3   6       18.68       17.71      2.21 o 
  10   3   6        0.06        4.20      3.27 o 
  11   3   6        2.99        6.01      4.12 o 
  12   3   6        2.04        6.86      3.45 o 
   0   4   6       75.48       78.49      2.51 o 
   1   4   6      382.05      379.81      4.20 o 
   2   4   6      256.14      271.53      3.28 o 
   3   4   6       25.10       22.04      0.67 o 
   4   4   6       33.93       34.44      1.54 o 
   5   4   6        7.66       10.09      1.59 o 
   6   4   6      384.91      377.28      4.35 o 
   7   4   6       65.41       66.08      2.58 o 
   8   4   6      209.00      200.35      4.36 o 
   9   4   6       35.60       33.70      2.03 o 
  10   4   6        9.49        4.65      2.81 o 
  11   4   6        1.48        8.63      3.24 o 
   0   5   6        7.11        7.58      0.89 o 
   1   5   6       84.01       82.14      0.91 o 
   2   5   6       33.13       34.94      1.01 o 
   3   5   6      118.10      114.94      1.76 o 
   4   5   6        4.92        7.34      1.50 o 
   5   5   6       46.11       48.55      3.23 o 
   6   5   6      245.46      239.89      1.98 o 
   7   5   6       28.22       28.44      2.04 o 
   8   5   6       48.20       48.31      2.92 o 
   9   5   6       44.15       40.89      1.78 o 
  10   5   6        1.97        6.26      2.18 o 
  11   5   6        8.53       10.83      2.10 o 
   0   6   6        5.20        7.47      1.09 o 
   1   6   6      213.75      237.70      3.34 o 
   2   6   6      226.60      214.90      3.33 o 
   3   6   6       40.33       37.75      2.08 o 
   4   6   6        4.75        5.32      1.31 o 
   5   6   6      314.05      317.37      5.29 o 
   6   6   6      377.17      383.72      2.51 o 
   7   6   6       82.99       90.02      3.21 o 
   8   6   6      113.93      112.92      3.44 o 
   9   6   6       43.04       39.45      2.65 o 
  10   6   6        0.62        4.69      2.65 o 
  11   6   6        9.21       13.14      2.65 o 
   0   7   6       14.42       17.42      0.88 o 
   1   7   6        0.81        1.65      0.55 o 
   2   7   6       28.87       32.37      1.23 o 
   3   7   6        6.72        6.77      1.98 o 
   4   7   6      223.89      223.51      3.64 o 
   5   7   6       68.30       67.78      1.53 o 
   6   7   6       21.81       18.53      2.34 o 
   7   7   6        4.66        5.39      1.85 o 
   8   7   6       12.04       12.74      1.77 o 
   9   7   6        9.73        8.14      1.78 o 
  10   7   6        0.65        6.60      2.00 o 
   0   8   6        9.27        9.95      2.02 o 
   1   8   6       15.73       12.12      1.11 o 
   2   8   6       20.37       21.23      1.04 o 
   3   8   6        3.70       10.30      4.43 o 
   4   8   6       34.18       29.28      2.94 o 
   5   8   6       94.44      101.26      3.87 o 
   6   8   6       21.43       20.59      0.88 o 
   7   8   6      110.88      111.91      2.58 o 
   8   8   6        2.54        5.32      1.11 o 
   9   8   6       11.46       11.16      1.50 o 
  10   8   6        1.70        3.25      2.13 o 
   0   9   6        5.08       10.42      2.49 o 
   1   9   6       16.42       18.52      2.82 o 
   2   9   6        5.22        5.20      2.29 o 
   3   9   6       13.48       15.05      0.94 o 
   4   9   6       13.34       12.56      2.61 o 
   5   9   6       24.27       19.33      1.52 o 
   6   9   6        9.06       10.19      1.97 o 
   7   9   6       33.63       33.13      2.56 o 
   8   9   6        7.63        6.51      1.58 o 
   9   9   6        0.58        6.88      2.56 o 
   0  10   6        7.44       13.22      6.07 o 
   1  10   6       39.48       43.89      3.66 o 
   2  10   6       21.59       22.60      1.75 o 
   3  10   6       57.78       50.26      2.06 o 
   4  10   6       14.64       15.73      2.30 o 
   5  10   6       10.18        9.37      3.77 o 
   6  10   6       11.62       11.31      1.97 o 
   7  10   6        0.26        4.08      2.40 o 
   8  10   6        4.76        8.66      2.96 o 
   0  11   6        9.98       12.29      8.55 o 
   1  11   6        9.91       14.62      5.44 o 
   2  11   6        1.51        1.13      1.13 o 
   3  11   6       22.86       25.83      3.12 o 
   4  11   6        4.95        4.38      1.78 o 
   5  11   6       18.59       16.20      2.09 o 
   6  11   6        0.55        5.96      3.06 o 
   7  11   6        0.67        2.88      2.64 o 
   0  12   6        7.13        4.20      3.58 o 
   1  12   6        0.52        4.35      6.69 o 
   2  12   6        0.95        2.02      2.64 o 
   3  12   6       30.79       26.04      1.34 o 
   4  12   6        4.27        4.04      1.61 o 
   5  12   6        8.14        9.18      1.96 o 
   6  12   6        0.59        4.08      2.19 o 
   0  13   6        4.74        4.98      3.58 o 
   1  13   6        2.39        1.71      2.96 o 
   2  13   6        1.53        1.87      2.49 o 
   3  13   6       14.47       12.02      1.93 o 
   1   0   7        2.76        8.74      3.03 o 
   2   0   7     1154.87     1265.31     37.19 o 
   3   0   7       15.28       18.46      0.99 o 
   4   0   7      175.50      194.19      3.27 o 
   5   0   7      129.74      113.22      6.31 o 
   6   0   7        0.89        1.08      1.56 o 
   7   0   7       14.70       14.45      3.54 o 
   8   0   7        5.40        8.24      2.53 o 
   9   0   7        4.20        8.08      3.62 o 
  10   0   7       37.35       40.56      2.80 o 
  11   0   7        0.00        9.02      4.20 o 
  12   0   7        0.49       17.73      8.24 o 
   0   1   7       12.30       12.58      1.38 o 
   1   1   7      255.72      267.24      2.79 o 
   2   1   7       24.04       22.57      1.46 o 
   3   1   7      248.46      258.20      2.57 o 
   4   1   7       56.05       56.33      0.94 o 
   5   1   7       38.08       38.23      1.50 o 
   6   1   7        1.67        4.26      1.77 o 
   7   1   7       23.32       30.61      1.90 o 
   8   1   7        0.03        1.96      3.07 o 
   9   1   7       71.14       66.60      2.32 o 
  10   1   7       29.29       25.42      4.09 o 
  11   1   7        9.40        7.47      2.00 o 
  12   1   7        2.24        4.44      3.04 o 
   0   2   7       44.35       49.48      4.12 o 
   1   2   7       85.99       84.13      2.44 o 
   2   2   7      180.81      185.65      1.92 o 
   3   2   7       52.23       47.39      2.90 o 
   4   2   7       53.76       56.70      1.36 o 
   5   2   7       97.80      100.62      1.75 o 
   6   2   7       44.59       53.95      1.77 o 
   7   2   7      157.84      163.85      4.23 o 
   8   2   7       14.73       12.43      1.86 o 
   9   2   7        0.07        2.80      2.96 o 
  10   2   7        6.04        4.86      2.91 o 
  11   2   7        1.74        8.51      2.91 o 
  12   2   7        8.11       13.01      3.15 o 
   0   3   7      161.42      152.44      3.37 o 
   1   3   7        0.67        1.56      1.09 o 
   2   3   7        2.27        4.08      1.04 o 
   3   3   7      332.68      340.46      6.32 o 
   4   3   7       52.46       50.67      1.64 o 
   5   3   7      346.72      334.33      2.82 o 
   6   3   7      139.09      143.21      3.88 o 
   7   3   7      295.32      296.43     30.36 o 
   8   3   7       36.99       31.10      2.99 o 
   9   3   7        1.13        8.89      3.34 o 
  10   3   7        8.80        9.90      2.87 o 
  11   3   7        7.11        6.72      2.75 o 
   0   4   7        0.00        2.15      1.48 o 
   1   4   7       49.48       43.00      2.22 o 
   2   4   7      151.43      164.25      1.17 o 
   3   4   7      364.94      367.95      6.56 o 
   4   4   7      455.17      442.93     12.94 o 
   5   4   7      982.14      962.79     15.40 o 
   6   4   7        3.25        5.61      1.92 o 
   7   4   7      605.78      595.52      4.92 o 
   8   4   7       18.12       15.33      2.25 o 
   9   4   7       21.35       23.79      2.58 o 
  10   4   7        5.55        6.96      3.19 o 
  11   4   7        3.72       12.70      3.23 o 
   0   5   7       43.50       44.33      1.32 o 
   1   5   7       33.43       32.10      1.06 o 
   2   5   7       41.70       34.90      1.49 o 
   3   5   7       86.78       86.76      1.24 o 
   4   5   7      295.59      296.31      3.44 o 
   5   5   7        3.44        5.16      0.93 o 
   6   5   7        4.31        4.24      1.19 o 
   7   5   7       42.43       43.41      1.61 o 
   8   5   7       29.77       30.35      2.17 o 
   9   5   7        1.93        5.31      2.13 o 
  10   5   7       12.23       11.12      2.66 o 
  11   5   7        1.99        7.84      2.13 o 
   0   6   7        7.20        7.78      1.09 o 
   1   6   7      156.77      158.84      2.41 o 
   2   6   7       32.97       34.73      1.07 o 
   3   6   7      190.33      195.82      3.05 o 
   4   6   7      133.18      131.20      1.44 o 
   5   6   7       10.80        8.95      1.50 o 
   6   6   7       67.46       70.12      3.20 o 
   7   6   7       43.21       49.79      3.59 o 
   8   6   7       33.07       33.13      3.12 o 
   9   6   7        1.24        3.93      2.86 o 
  10   6   7        4.46        6.14      1.83 o 
   0   7   7       57.65       56.17      0.62 o 
   1   7   7        8.67        8.76      0.64 o 
   2   7   7       68.75       58.56      1.86 o 
   3   7   7      303.30      301.99      5.41 o 
   4   7   7      130.30      127.71      1.78 o 
   5   7   7       48.23       52.34      1.48 o 
   6   7   7       22.36       23.66      1.57 o 
   7   7   7       47.31       46.07      2.54 o 
   8   7   7       42.24       40.32      2.76 o 
   9   7   7        0.58       18.51      5.75 o 
  10   7   7       17.59       21.17      3.42 o 
   0   8   7       22.21       23.90      7.47 o 
   1   8   7       16.78       19.22      1.32 o 
   2   8   7       39.90       38.87      3.09 o 
   3   8   7        3.50        5.75      1.40 o 
   4   8   7       70.63       79.86      3.67 o 
   5   8   7      113.89      110.18      3.31 o 
   6   8   7       20.81       18.76      2.27 o 
   7   8   7       14.36       13.11      1.80 o 
   8   8   7       12.98       14.34      1.93 o 
   9   8   7        4.62        1.40      5.91 o 
   0   9   7       52.37       44.97      3.73 o 
   1   9   7        0.31        2.17      1.12 o 
   2   9   7       15.30       16.20      1.69 o 
   3   9   7       11.03       12.19      2.70 o 
   4   9   7        6.15        5.80      1.85 o 
   5   9   7       12.66       15.54      3.30 o 
   6   9   7       16.00       16.38      3.68 o 
   7   9   7        1.72        3.38      3.31 o 
   8   9   7        1.12        3.06      2.72 o 
   9   9   7        6.81        6.71      2.03 o 
   0  10   7       30.73       23.49      4.98 o 
   1  10   7       40.59       40.53      3.25 o 
   2  10   7        8.44        9.28      1.03 o 
   3  10   7        8.39       14.05      1.89 o 
   4  10   7        4.38       11.39      3.89 o 
   5  10   7       18.18       17.30      1.80 o 
   6  10   7        5.98       11.24      2.36 o 
   7  10   7        0.10        4.53      2.02 o 
   8  10   7        2.09        3.75      2.63 o 
   0  11   7       21.15       10.27      2.49 o 
   1  11   7        6.50       11.66      2.52 o 
   2  11   7        4.66        2.76      1.24 o 
   3  11   7        4.17        7.00      2.93 o 
   4  11   7        3.15        4.87      1.53 o 
   5  11   7        9.31        9.12      2.10 o 
   6  11   7        2.33        7.47      3.58 o 
   7  11   7        0.08        9.23      3.97 o 
   0  12   7        2.52       11.98      4.35 o 
   1  12   7        7.00        9.75      2.50 o 
   2  12   7        2.14        5.75      3.58 o 
   3  12   7        4.20        4.30      5.68 o 
   4  12   7       15.85       14.69      2.77 o 
   5  12   7        6.35        8.18      3.18 o 
   0  13   7        0.03        6.84      3.73 o 
   1  13   7        1.47        6.53      4.51 o 
   2  13   7        0.23        3.89      4.67 o 
   3  13   7        0.14        2.76      2.88 o 
   0   0   8      517.97      555.53     11.26 o 
   1   0   8      585.22      600.28      8.76 o 
   3   0   8       47.37       44.07      2.13 o 
   4   0   8       56.48       56.28      1.83 o 
   5   0   8       41.24       38.63      1.83 o 
   6   0   8        4.17        4.72      1.92 o 
   7   0   8       66.52       55.85      3.35 o 
   8   0   8        0.89        3.58      3.89 o 
   9   0   8        5.29        7.06      2.40 o 
  10   0   8        3.44        3.73      3.63 o 
  11   0   8        1.75        4.22      2.42 o 
   0   1   8       16.46       16.06      1.46 o 
   1   1   8      174.61      183.28      4.26 o 
   2   1   8       27.28       31.88      1.19 o 
   3   1   8       35.14       34.69      1.10 o 
   4   1   8       11.68       18.57      1.27 o 
   5   1   8       62.35       58.90      3.10 o 
   6   1   8       85.21       89.47      2.91 o 
   7   1   8        1.73        4.21      2.69 o 
   8   1   8       29.98       24.78      1.50 o 
   9   1   8        8.06       11.29      2.60 o 
  10   1   8        4.05        8.79      3.85 o 
  11   1   8       14.84       16.28      4.36 o 
   0   2   8      227.24      227.19      2.25 o 
   1   2   8      351.80      330.10      5.20 o 
   2   2   8      110.62      118.35      1.84 o 
   3   2   8       43.64       45.35      1.15 o 
   4   2   8      242.09      250.51      6.29 o 
   5   2   8      166.80      169.73      1.87 o 
   6   2   8        1.18        4.91      1.74 o 
   7   2   8      143.91      146.00      3.98 o 
   8   2   8       11.44       14.81      1.93 o 
   9   2   8       35.18       32.64      2.25 o 
  10   2   8        0.05        3.80      2.04 o 
  11   2   8        0.07        6.86      2.86 o 
   0   3   8        0.01        3.42      1.87 o 
   1   3   8        6.35        7.70      1.40 o 
   2   3   8      113.14      103.71      1.87 o 
   3   3   8      170.57      176.86      4.25 o 
   4   3   8       63.42       63.59      2.04 o 
   5   3   8       75.80       82.75      1.50 o 
   6   3   8       74.87       72.88      2.85 o 
   7   3   8       20.09       23.62      1.95 o 
   8   3   8        1.47        5.13      2.98 o 
   9   3   8       35.62       37.76      3.53 o 
  10   3   8        3.54        7.59      2.34 o 
  11   3   8        5.74        8.51      3.46 o 
   0   4   8       96.84      104.07      2.02 o 
   1   4   8       66.68       65.68      1.01 o 
   2   4   8       27.59       32.52      2.16 o 
   3   4   8       68.12       60.27      2.18 o 
   4   4   8       95.11       83.47      2.78 o 
   5   4   8      322.07      318.09     18.50 o 
   6   4   8       27.88       25.84      2.85 o 
   7   4   8      198.38      191.62      5.93 o 
   8   4   8       29.62       30.36      2.99 o 
   9   4   8       28.06       28.53      1.79 o 
  10   4   8        4.10        6.31      3.42 o 
  11   4   8        1.14        2.70      1.97 o 
   0   5   8        2.08        7.32      1.94 o 
   1   5   8       15.97       17.63      0.96 o 
   2   5   8       69.86       66.15      1.66 o 
   3   5   8      528.02      555.72      9.59 o 
   4   5   8      252.90      248.40      3.39 o 
   5   5   8       14.62       15.43      1.87 o 
   6   5   8       51.20       53.36      2.31 o 
   7   5   8       17.60       15.82      1.21 o 
   8   5   8       20.63       20.84      2.06 o 
   9   5   8       14.88       19.51      2.87 o 
  10   5   8        2.27       10.42      6.38 o 
   0   6   8        5.13        5.31      3.34 o 
   1   6   8       14.09       13.52      2.33 o 
   2   6   8       51.02       54.61      1.91 o 
   3   6   8       35.69       40.71      1.22 o 
   4   6   8      159.22      154.14      2.16 o 
   5   6   8      123.45      126.40      1.91 o 
   6   6   8      170.99      160.06      1.73 o 
   7   6   8       35.10       38.04      3.68 o 
   8   6   8       55.65       53.48      2.16 o 
   9   6   8       46.85       44.99      2.42 o 
  10   6   8        8.71        8.76      2.70 o 
   0   7   8       22.39       19.82      3.03 o 
   1   7   8       47.89       48.01      1.25 o 
   2   7   8       37.55       38.83      0.85 o 
   3   7   8      111.39       94.31      3.02 o 
   4   7   8       68.70       63.39      1.09 o 
   5   7   8       24.69       19.13      2.58 o 
   6   7   8       25.15       23.84      2.13 o 
   7   7   8        6.45        5.08      1.50 o 
   8   7   8       23.39       21.10      1.93 o 
   9   7   8       24.09       20.40      2.40 o 
   0   8   8       13.64       15.08      1.79 o 
   1   8   8       13.94       16.12      4.46 o 
   2   8   8        3.11        3.62      1.24 o 
   3   8   8       10.32       10.11      1.53 o 
   4   8   8       44.53       42.34      3.18 o 
   5   8   8       11.52        7.79      2.76 o 
   6   8   8        4.84        6.30      0.99 o 
   7   8   8       20.34       20.20      1.91 o 
   8   8   8        2.52        4.79      1.56 o 
   9   8   8        9.26       11.05      2.63 o 
   0   9   8        1.00        4.82      4.20 o 
   1   9   8       46.24       40.87      2.94 o 
   2   9   8       19.74       18.21      1.72 o 
   3   9   8        9.89        8.38      1.52 o 
   4   9   8       20.45       21.11      1.86 o 
   5   9   8        1.43        9.45      5.05 o 
   6   9   8        1.96        4.28      3.27 o 
   7   9   8        0.09        1.07      1.71 o 
   8   9   8        5.48        8.35      3.31 o 
   0  10   8       44.20       38.27      4.82 o 
   1  10   8        0.30        4.46      2.42 o 
   2  10   8       31.51       29.86      2.24 o 
   3  10   8       15.20       13.38      1.60 o 
   4  10   8        7.09       11.23      4.00 o 
   5  10   8        2.10        3.11      2.33 o 
   6  10   8        2.28        6.27      2.69 o 
   7  10   8        0.01        8.09      3.73 o 
   2  11   8        3.51        8.19      3.03 o 
   3  11   8        0.50        3.37      2.02 o 
   4  11   8        7.05        9.29      2.17 o 
   5  11   8        0.40        5.75      5.29 o 
   6  11   8        0.30        0.73      1.91 o 
   0  12   8        0.24        7.15      4.51 o 
   1  12   8        0.32        6.08      1.98 o 
   2  12   8       11.06       14.15      2.61 o 
   3  12   8        6.64        6.17      1.99 o 
   4  12   8        4.49        5.24      1.75 o 
   1  13   8        0.17        8.05      2.36 o 
   1   0   9       91.14      100.03      2.84 o 
   2   0   9       99.08      101.45      3.97 o 
   3   0   9       31.29       33.04      1.72 o 
   4   0   9        4.59        3.89      5.91 o 
   5   0   9       11.66       13.59      1.90 o 
   6   0   9        0.64        0.62      2.18 o 
   7   0   9       73.29       68.20      7.15 o 
   8   0   9       18.33       21.00      3.44 o 
   9   0   9        2.40        6.53      5.60 o 
  11   0   9        0.71        5.91      4.82 o 
   0   1   9      319.18      333.29      6.57 o 
   1   1   9       10.92       12.51      1.51 o 
   2   1   9       41.61       40.43      1.38 o 
   3   1   9       16.42       18.01      1.50 o 
   4   1   9        8.11       10.13      2.83 o 
   5   1   9        4.16        7.30      2.04 o 
   6   1   9       70.15       70.73      3.33 o 
   7   1   9        4.41        5.12      1.74 o 
   8   1   9       19.08       13.11      2.29 o 
   9   1   9        8.67       16.14      3.19 o 
  10   1   9        6.44        9.86      2.08 o 
  11   1   9        2.22        5.97      4.28 o 
   0   2   9      175.08      161.54     11.68 o 
   1   2   9       25.26       25.58      1.26 o 
   2   2   9      214.98      205.12      4.19 o 
   3   2   9       33.31       30.63      1.43 o 
   4   2   9       47.77       48.61      1.29 o 
   5   2   9       98.87       96.01      2.99 o 
   6   2   9       42.01       39.50      4.47 o 
   7   2   9        8.44       13.87      1.82 o 
   8   2   9       48.65       48.78      2.01 o 
   9   2   9        3.26        8.10      4.67 o 
  10   2   9        1.41        6.22      6.53 o 
  11   2   9        8.87        8.06      2.47 o 
   0   3   9       48.31       44.80      6.92 o 
   1   3   9       31.18       30.45      1.53 o 
   2   3   9       56.08       54.79      3.30 o 
   3   3   9      257.94      242.53      2.00 o 
   4   3   9       10.63       10.82      1.39 o 
   5   3   9      122.13      128.37      3.35 o 
   6   3   9       69.57       72.36      2.32 o 
   7   3   9       60.14       55.14      1.98 o 
   8   3   9       49.44       45.80      2.16 o 
   9   3   9       13.31       16.25      2.45 o 
  10   3   9        5.07        8.80      2.11 o 
   0   4   9       77.76       75.42      1.87 o 
   1   4   9       17.34       18.43      1.62 o 
   2   4   9       54.94       45.55      3.08 o 
   3   4   9       32.84       30.47      1.77 o 
   4   4   9        5.24        6.09      1.81 o 
   5   4   9      121.60      125.80      3.11 o 
   6   4   9       71.72       71.23      2.18 o 
   7   4   9        6.16        7.00      3.41 o 
   8   4   9       42.78       40.28      2.23 o 
   9   4   9       40.66       39.13      3.75 o 
  10   4   9       11.01       12.84      2.43 o 
   0   5   9        7.58       10.42      1.24 o 
   1   5   9        1.37        3.35      1.51 o 
   2   5   9      216.80      202.83      2.11 o 
   3   5   9      834.98      814.21     10.42 o 
   4   5   9       26.88       25.54      2.54 o 
   5   5   9       73.72       73.52      2.45 o 
   6   5   9       15.72       17.88      1.46 o 
   7   5   9        5.43        9.72      1.90 o 
   8   5   9       22.09       20.50      3.28 o 
   9   5   9        8.36        8.77      2.83 o 
  10   5   9        1.17        4.04      2.11 o 
   0   6   9       29.81       32.81      1.87 o 
   1   6   9       50.78       49.65      1.59 o 
   2   6   9       84.22       82.28      2.55 o 
   3   6   9       46.57       50.14      1.66 o 
   4   6   9       11.03       13.92      1.53 o 
   5   6   9      115.90      110.50      2.38 o 
   6   6   9       39.37       36.93      1.39 o 
   7   6   9        5.94        6.12      3.72 o 
   8   6   9       13.98       13.98      3.04 o 
   9   6   9       14.74       15.54      2.53 o 
   0   7   9       14.65       16.22      4.59 o 
   1   7   9       24.35       23.72      1.26 o 
   2   7   9       12.85       11.08      1.26 o 
   3   7   9      293.74      295.24      4.95 o 
   4   7   9       18.39       20.46      1.23 o 
   5   7   9       12.38       13.53      2.54 o 
   6   7   9        2.59        5.00      1.86 o 
   7   7   9        9.48        8.87      1.72 o 
   8   7   9        7.47       13.94      2.06 o 
   9   7   9        1.69        8.24      3.31 o 
   0   8   9        6.60        5.75      0.62 o 
   1   8   9       30.32       25.38      1.70 o 
   2   8   9        2.46        2.49      1.71 o 
   3   8   9       15.12       11.90      2.29 o 
   4   8   9        4.39        9.96      2.30 o 
   5   8   9        6.94        7.78      2.49 o 
   6   8   9        0.07        1.79      1.19 o 
   7   8   9        3.53        4.34      1.86 o 
   8   8   9        2.73        6.65      2.87 o 
   0   9   9        0.96        3.27      4.51 o 
   1   9   9        7.75       12.88      3.95 o 
   2   9   9       15.27       14.40      2.88 o 
   3   9   9       46.58       43.78      2.40 o 
   4   9   9        0.61        5.44      1.72 o 
   5   9   9       12.31       12.17      2.56 o 
   6   9   9        4.21       11.09      5.75 o 
   7   9   9        4.58       11.66      2.57 o 
   0  10   9        0.59        6.38      4.51 o 
   1  10   9        8.53       14.93      4.20 o 
   2  10   9        5.08        5.30      1.10 o 
   3  10   9        3.70        5.84      1.14 o 
   4  10   9       14.32       17.50      4.45 o 
   6  10   9        6.06       11.45      1.71 o 
   0  11   9        0.22        8.09      3.58 o 
   1  11   9        7.85        9.83      3.29 o 
   2  11   9        2.61        5.84      4.90 o 
   3  11   9        2.89        6.28      4.90 o 
   4  11   9        1.28        2.15      2.49 o 
   5  11   9       10.27       13.23      3.26 o 
   0  12   9        0.03        3.42      4.82 o 
   1  12   9        4.99        5.44      3.11 o 
   2  12   9        1.44        8.62      3.65 o 
   3  12   9        2.26        5.23      3.39 o 
   0   0  10      256.83      246.91      4.99 o 
   1   0  10       18.77       18.83      1.21 o 
   2   0  10       87.92       83.68      2.82 o 
   3   0  10        0.04        3.27      2.49 o 
   4   0  10       56.73       58.29      3.88 o 
   5   0  10       10.85       12.89      1.70 o 
   6   0  10        4.62        5.75      3.58 o 
   7   0  10       57.55       51.25      5.29 o 
   9   0  10        4.39        8.09      5.75 o 
  10   0  10        1.68        7.12      5.00 o 
   0   1  10      142.22      136.00      4.61 o 
   1   1  10       23.94       25.10      1.17 o 
   2   1  10       25.27       27.95      1.72 o 
   3   1  10       26.75       27.16      1.46 o 
   4   1  10       50.39       56.99      3.65 o 
   5   1  10       10.10       10.30      2.07 o 
   6   1  10        9.26       13.54      2.20 o 
   7   1  10       51.27       47.66      2.25 o 
   8   1  10        7.19        6.57      2.37 o 
   9   1  10        0.08        6.03      2.68 o 
  10   1  10        4.65        5.21      2.05 o 
   0   2  10      286.87      282.43      6.70 o 
   1   2  10        0.17        4.89      2.14 o 
   2   2  10       25.06       22.50      3.42 o 
   3   2  10       37.37       35.41      1.61 o 
   4   2  10       58.36       56.45      2.40 o 
   5   2  10        8.70       13.48      1.60 o 
   6   2  10       36.17       36.21      2.18 o 
   7   2  10       73.29       70.27      2.20 o 
   8   2  10       13.99       17.69      2.63 o 
   9   2  10        7.11       10.71      3.21 o 
  10   2  10        7.81       10.57      3.47 o 
   0   3  10       46.62       48.75      1.64 o 
   1   3  10       38.51       38.40      2.65 o 
   2   3  10       92.15       91.56      2.15 o 
   3   3  10      171.36      158.40      2.18 o 
   4   3  10       56.22       50.48      3.79 o 
   5   3  10       19.58       19.85      1.98 o 
   6   3  10       11.67        8.99      1.68 o 
   7   3  10       10.91        9.72      2.74 o 
   8   3  10        4.55        5.91      1.54 o 
   9   3  10        8.13       11.21      3.39 o 
  10   3  10       18.28       18.06      3.50 o 
   0   4  10       16.50       17.93      2.69 o 
   1   4  10       37.40       36.50      1.59 o 
   2   4  10       62.17       67.17      1.86 o 
   3   4  10       25.71       21.99      2.54 o 
   4   4  10      102.96      107.19      2.16 o 
   5   4  10       15.46       15.35      1.77 o 
   6   4  10        9.06        8.90      1.66 o 
   7   4  10       20.19       18.83      2.19 o 
   8   4  10        8.47        6.42      2.37 o 
   9   4  10       27.79       30.19      3.57 o 
  10   4  10       16.84       15.77      3.37 o 
   0   5  10       10.43        8.71      3.42 o 
   1   5  10      152.38      146.93      4.14 o 
   2   5  10      259.25      260.98      1.92 o 
   3   5  10       22.63       20.59      1.77 o 
   4   5  10       82.25       82.76      3.33 o 
   5   5  10       35.55       33.94      2.01 o 
   6   5  10        0.42        3.27      1.75 o 
   7   5  10       10.44        7.86      2.07 o 
   8   5  10        8.94        3.64      1.79 o 
   9   5  10       23.31       22.20      1.95 o 
   0   6  10        9.58       11.20      1.88 o 
   1   6  10       31.02       27.50      2.00 o 
   2   6  10       40.53       37.62      1.41 o 
   3   6  10       19.12       21.35      2.39 o 
   4   6  10       38.33       40.69      1.91 o 
   5   6  10       34.95       35.40      2.45 o 
   6   6  10        0.67        9.79      1.87 o 
   7   6  10        3.90       10.29      3.12 o 
   8   6  10        6.60       10.49      2.11 o 
   9   6  10        1.72        7.47      3.58 o 
   0   7  10        3.36        2.49      2.33 o 
   1   7  10       16.87       15.94      1.37 o 
   2   7  10      162.51      158.48      3.63 o 
   3   7  10       51.95       52.21      3.97 o 
   4   7  10        8.91       10.25      2.42 o 
   5   7  10       13.36       14.54      1.77 o 
   6   7  10        9.87       12.08      1.67 o 
   7   7  10        2.21        2.41      2.16 o 
   8   7  10        5.91        7.74      1.63 o 
   0   8  10        2.00        2.18      3.27 o 
   1   8  10        5.43        5.76      1.55 o 
   2   8  10       15.34       14.51      1.29 o 
   3   8  10       59.22       41.53      7.17 o 
   4   8  10        1.56        3.89      2.96 o 
   5   8  10       16.23       16.31      2.19 o 
   6   8  10       13.30       13.89      2.83 o 
   7   8  10        5.03        5.28      1.34 o 
   0   9  10        2.69        1.87      0.62 o 
   1   9  10        2.82        4.11      1.99 o 
   2   9  10        6.17        6.29      1.75 o 
   3   9  10        6.01        7.55      2.77 o 
   4   9  10       25.39       24.62      3.00 o 
   5   9  10       13.35       14.24      2.39 o 
   0  10  10        0.69        7.15      5.13 o 
   1  10  10        0.53       10.37      3.57 o 
   2  10  10        8.37        9.32      1.33 o 
   3  10  10        4.65        2.96      3.03 o 
   4  10  10       10.52       11.33      2.21 o 
   5  10  10        1.86        7.22      1.94 o 
   1  11  10        5.81        3.27      3.42 o 
   2  11  10        2.85       10.15      4.43 o 
   3  11  10        2.27        3.42      1.56 o 
   4  11  10        1.74        2.80      1.56 o 
   1   0  11      124.06      130.79      6.23 o 
   2   0  11       77.26       65.47      2.42 o 
   3   0  11       22.41       23.71      2.12 o 
   4   0  11       51.73       50.23      3.42 o 
   5   0  11        0.26        3.92      3.81 o 
   6   0  11        7.13       12.49      3.27 o 
   7   0  11        4.56        7.47      3.17 o 
   8   0  11       16.80       11.59      2.64 o 
   9   0  11       10.81        9.97      3.76 o 
   0   1  11        0.02       13.22      3.42 o 
   1   1  11       38.89       38.88      2.36 o 
   2   1  11       38.68       34.00      1.95 o 
   3   1  11       67.19       65.59      1.79 o 
   4   1  11        8.13        7.77      1.54 o 
   5   1  11       20.04       16.80      2.35 o 
   6   1  11       21.49       20.21      3.52 o 
   7   1  11       29.01       26.94      3.05 o 
   8   1  11       14.76       12.83      1.93 o 
   9   1  11        0.35        7.52      3.15 o 
   0   2  11       33.64       33.57      5.29 o 
   1   2  11      130.26      129.49      3.08 o 
   2   2  11       18.98       19.50      1.57 o 
   3   2  11       92.30       77.24      2.93 o 
   4   2  11       12.53       13.39      1.68 o 
   5   2  11       18.01       21.00      1.52 o 
   6   2  11        5.12        3.91      2.36 o 
   7   2  11       14.65       15.99      2.12 o 
   8   2  11       14.69       19.74      4.87 o 
   9   2  11        2.47        5.73      3.68 o 
   0   3  11       12.10       11.89      2.78 o 
   1   3  11      142.05      144.60      3.15 o 
   2   3  11      123.83      114.43      3.60 o 
   3   3  11        2.75        2.80      1.88 o 
   4   3  11       68.88       73.00      2.43 o 
   5   3  11        4.69       11.21      2.13 o 
   6   3  11        1.89        4.33      2.41 o 
   7   3  11        0.54        6.28      2.95 o 
   8   3  11        2.74        5.57      2.44 o 
   9   3  11        1.81        6.79      3.42 o 
   0   4  11       75.78       74.35      3.50 o 
   1   4  11      183.74      178.75      6.06 o 
   2   4  11       33.87       35.13      1.71 o 
   3   4  11       21.31       22.20      1.53 o 
   4   4  11        3.28        7.43      2.63 o 
   5   4  11       15.79       16.87      2.18 o 
   6   4  11       13.91       13.05      2.17 o 
   7   4  11        5.36        6.14      3.56 o 
   8   4  11        6.35       10.31      3.14 o 
   9   4  11        1.07        6.18      2.84 o 
   0   5  11      250.30      239.87      5.76 o 
   1   5  11      102.95       99.75      4.92 o 
   2   5  11      103.23       97.56      3.06 o 
   3   5  11       56.93       60.95      1.84 o 
   4   5  11       49.60       48.45      1.84 o 
   5   5  11        6.57        8.63      1.76 o 
   6   5  11        0.44        1.46      2.69 o 
   7   5  11        1.92        6.20      2.37 o 
   0   6  11       64.37       66.84      2.26 o 
   1   6  11        7.86       10.07      1.87 o 
   2   6  11       91.40       88.90      4.41 o 
   3   6  11        0.66        3.74      1.64 o 
   4   6  11       15.29       13.18      1.13 o 
   5   6  11        7.50        7.58      1.92 o 
   6   6  11        3.81        8.01      2.36 o 
   7   6  11        3.92        7.08      2.11 o 
   8   6  11        4.90       12.27      1.58 o 
   0   7  11        0.52        3.58      1.87 o 
   1   7  11        0.08        8.24      5.29 o 
   2   7  11       45.80       40.22      3.39 o 
   3   7  11       46.35       44.16      3.35 o 
   4   7  11       34.08       29.15      2.00 o 
   5   7  11        4.26        2.45      1.43 o 
   6   7  11        3.55       10.19      5.41 o 
   7   7  11        1.16        2.96      1.98 o 
   0   8  11        3.71        3.89      1.09 o 
   1   8  11        3.44        3.89      0.81 o 
   2   8  11        6.55        5.81      1.14 o 
   3   8  11        1.04        2.79      1.48 o 
   4   8  11        0.79        1.46      1.75 o 
   5   8  11        0.15        2.13      4.51 o 
   6   8  11        4.48        7.34      1.64 o 
   0   9  11        6.85        9.35      2.13 o 
   1   9  11        6.36        8.71      2.42 o 
   2   9  11        4.68        5.44      2.02 o 
   3   9  11       20.93       14.68      2.46 o 
   4   9  11       13.62       12.33      3.27 o 
   5   9  11       14.95       13.84      2.25 o 
   0  10  11        1.47        0.93      5.44 o 
   1  10  11        2.28        4.65      4.55 o 
   2  10  11        0.06        9.92      6.22 o 
   3  10  11        4.19        4.90      3.03 o 
   4  10  11        5.25       12.19      2.94 o 
   0  11  11        4.21       10.27      4.82 o 
   1  11  11        1.72       10.27      3.27 o 
   0   0  12      109.99      110.98      3.27 o 
   1   0  12        6.05        4.71      2.76 o 
   3   0  12      180.48      161.01      6.54 o 
   4   0  12       18.51       15.39      1.92 o 
   5   0  12        0.00        3.58      3.89 o 
   6   0  12       18.32       12.59      3.11 o 
   7   0  12        0.85        2.02      5.91 o 
   8   0  12       16.91       16.66      4.73 o 
   9   0  12        0.97        6.06      4.78 o 
   0   1  12        0.21        4.04      2.80 o 
   1   1  12       29.64       32.77      2.03 o 
   2   1  12       78.25       80.81      1.78 o 
   3   1  12        0.80        3.10      1.46 o 
   4   1  12        0.41        2.19      2.50 o 
   5   1  12       23.50       20.13      2.83 o 
   6   1  12        3.82        7.32      1.81 o 
   7   1  12        2.68        6.20      2.27 o 
   8   1  12        0.60       12.09      3.99 o 
   9   1  12        5.52        9.31      3.01 o 
   0   2  12       97.60       99.89      9.42 o 
   1   2  12        8.88        7.65      1.80 o 
   2   2  12        7.99        8.50      2.35 o 
   3   2  12       49.46       50.24      6.31 o 
   4   2  12       37.28       35.34      4.42 o 
   5   2  12        5.51       10.30      2.19 o 
   6   2  12       10.80        9.60      1.87 o 
   7   2  12        1.38        0.93      3.11 o 
   8   2  12        0.33        9.82      3.42 o 
   0   3  12       14.77       16.09      2.36 o 
   1   3  12        8.35        7.49      1.46 o 
   2   3  12       27.58       26.89      1.94 o 
   3   3  12        3.65       11.40      2.66 o 
   4   3  12       13.30        8.86      2.02 o 
   5   3  12        1.28        4.33      2.41 o 
   6   3  12        3.48        2.49      4.20 o 
   7   3  12        1.67        1.64      2.42 o 
   8   3  12        5.43        6.07      2.58 o 
   0   4  12       32.40       27.63      4.59 o 
   1   4  12      143.99      148.18      4.09 o 
   2   4  12       61.36       60.28      4.45 o 
   3   4  12        3.28        8.47      2.40 o 
   4   4  12       27.02       23.53      1.84 o 
   5   4  12        4.74       10.33      4.41 o 
   6   4  12        9.85       11.37      1.95 o 
   7   4  12        1.36        6.53      5.29 o 
   8   4  12        8.85       10.17      2.92 o 
   0   5  12       36.01       35.21      3.79 o 
   1   5  12        6.61       10.08      4.71 o 
   2   5  12       36.31       36.22      3.82 o 
   3   5  12       19.64       17.62      2.00 o 
   4   5  12       19.97       21.02      1.72 o 
   5   5  12        6.19        9.24      2.11 o 
   6   5  12        3.09        6.60      1.97 o 
   7   5  12       10.35       17.70      5.16 o 
   0   6  12       31.62       35.78      7.47 o 
   1   6  12       24.40       26.61      1.97 o 
   2   6  12       33.97       30.59      3.14 o 
   3   6  12       15.81       14.60      2.02 o 
   4   6  12        3.74        5.26      3.40 o 
   5   6  12        4.12        5.85      2.52 o 
   6   6  12        4.69        6.50      4.39 o 
   7   6  12        7.16       12.63      1.77 o 
   0   7  12       18.22       12.35      3.11 o 
   1   7  12       38.42       32.23      1.71 o 
   2   7  12        4.55        7.86      1.30 o 
   3   7  12       30.82       23.67      1.59 o 
   4   7  12        3.24        5.26      1.40 o 
   5   7  12        8.39       10.93      2.01 o 
   6   7  12        4.09        6.74      4.18 o 
   1   8  12       14.95       14.00      1.49 o 
   2   8  12        0.34        2.74      1.71 o 
   3   8  12        6.13        6.36      1.43 o 
   4   8  12        7.51        6.21      3.01 o 
   5   8  12        0.19        7.00      2.64 o 
   0   9  12        3.23        3.07      3.19 o 
   1   9  12        5.29        5.32      2.64 o 
   2   9  12        9.87       11.30      2.22 o 
   3   9  12        1.71        2.33      2.59 o 
   4   9  12        0.23       10.73      5.75 o 
   1  10  12        2.51        5.19      5.52 o 
   1   0  13       28.55       25.53      2.58 o 
   2   0  13        6.13       15.84      4.04 o 
   3   0  13        3.65        5.29      4.98 o 
   5   0  13        9.45        4.82      3.89 o 
   6   0  13        4.48       10.60      3.25 o 
   7   0  13        0.04       11.04      4.98 o 
   0   1  13        0.76        5.91      4.67 o 
   1   1  13       51.83       57.62      2.65 o 
   2   1  13       42.68       38.02      2.74 o 
   3   1  13       29.50       28.71      1.92 o 
   4   1  13       12.66       14.94      2.53 o 
   5   1  13        0.53        5.04      2.73 o 
   6   1  13        2.31        6.30      3.17 o 
   7   1  13        0.78        6.19      2.89 o 
   8   1  13        1.55        5.51      4.07 o 
   0   2  13       23.83       29.34      3.46 o 
   1   2  13       90.28       86.11      2.43 o 
   2   2  13       89.82       85.71      1.89 o 
   3   2  13        1.89       12.80      2.85 o 
   4   2  13       20.34       23.13      2.33 o 
   5   2  13        7.73        6.11      2.09 o 
   6   2  13       13.31       16.64      3.50 o 
   7   2  13        8.97       10.58      3.38 o 
   0   3  13       58.26       58.05      3.85 o 
   1   3  13        0.46        4.98      3.89 o 
   2   3  13       21.15       22.41      2.36 o 
   3   3  13       40.46       36.63      2.03 o 
   4   3  13        5.90        5.80      2.38 o 
   5   3  13       13.02       17.53      2.46 o 
   6   3  13        2.96        8.17      3.17 o 
   7   3  13        3.36        6.51      2.28 o 
   0   4  13       89.33       90.68      3.74 o 
   1   4  13        7.69        7.44      2.28 o 
   2   4  13       35.72       29.94      1.67 o 
   3   4  13       37.62       31.81      2.59 o 
   4   4  13        4.61        8.99      1.72 o 
   5   4  13        2.48        6.15      3.28 o 
   6   4  13        4.29        3.19      2.52 o 
   7   4  13       16.23       16.84      2.70 o 
   0   5  13        1.59        7.98      8.40 o 
   1   5  13        6.71        7.20      1.81 o 
   3   5  13       13.22        8.36      2.20 o 
   4   5  13        4.17        1.56      4.35 o 
   5   5  13        1.33        3.37      1.67 o 
   6   5  13        1.04        5.75      6.69 o 
   0   6  13       46.33       47.88      3.89 o 
   1   6  13       15.94       13.70      3.70 o 
   2   6  13        3.89        5.93      2.12 o 
   3   6  13        9.62       13.86      4.59 o 
   4   6  13        1.31        5.29      4.51 o 
   5   6  13        1.95        3.45      3.55 o 
   6   6  13        0.33        4.20      2.57 o 
   0   7  13       51.43       46.14      7.39 o 
   1   7  13        6.60        8.96      1.86 o 
   2   7  13        3.05        5.01      1.68 o 
   3   7  13        7.81        7.85      2.49 o 
   4   7  13        1.79        4.52      2.06 o 
   5   7  13        0.79        2.49      2.29 o 
   0   8  13        0.98        2.42      2.33 o 
   1   8  13       17.99       16.90      2.29 o 
   2   8  13        4.38       13.42      4.20 o 
   3   8  13        1.77        5.44      3.81 o 
   0   9  13        0.29        4.20      6.22 o 
   1   9  13        4.12        4.49      1.46 o 
   1   0  14       36.03       34.60      2.53 o 
   2   0  14       33.23       31.75      3.21 o 
   3   0  14        9.42       11.04      3.89 o 
   4   0  14        9.23        6.51      2.80 o 
   5   0  14        7.19       13.22      6.07 o 
   6   0  14        0.05        4.67      2.96 o 
   0   1  14       37.64       40.46      3.58 o 
   1   1  14       14.05       17.95      2.51 o 
   2   1  14       21.58       24.04      2.01 o 
   3   1  14       16.11       14.53      1.73 o 
   4   1  14        1.08        8.43      2.88 o 
   5   1  14        7.64       12.98      2.94 o 
   6   1  14        2.10        8.57      2.27 o 
   1   2  14       25.14       26.01      2.17 o 
   2   2  14        1.38        3.72      2.12 o 
   3   2  14       17.82       15.35      2.43 o 
   4   2  14        6.37        7.79      2.57 o 
   5   2  14       13.72       10.75      2.06 o 
   6   2  14        5.20        5.89      2.34 o 
   0   3  14        5.94        4.34      4.35 o 
   1   3  14        6.90        6.40      2.92 o 
   2   3  14        5.58        9.29      1.62 o 
   3   3  14        4.12        9.21      1.95 o 
   4   3  14        4.40        7.95      2.18 o 
   5   3  14        0.74        5.77      2.23 o 
   6   3  14        2.49        6.70      2.02 o 
   0   4  14       23.91       28.49      4.36 o 
   1   4  14       14.30       18.08      2.49 o 
   2   4  14       11.77       12.80      4.30 o 
   3   4  14       25.18       22.56      2.03 o 
   4   4  14        8.47        8.53      2.09 o 
   5   4  14        9.05       12.86      2.28 o 
   6   4  14        1.90        9.33      3.44 o 
   0   5  14       11.46       12.37      2.64 o 
   1   5  14        1.41        8.84      1.92 o 
   2   5  14        1.73        4.98      1.84 o 
   3   5  14        1.53        3.86      1.88 o 
   4   5  14        4.91        8.69      2.26 o 
   5   5  14        0.96        4.20      3.58 o 
   0   6  14        3.30        4.84      5.37 o 
   1   6  14       21.52       22.69      2.83 o 
   2   6  14        0.18        3.29      2.63 o 
   3   6  14        2.23        5.93      2.56 o 
   4   6  14        2.58        5.39      6.22 o 
   0   7  14       28.58       20.28      3.80 o 
   1   7  14        3.54        5.59      2.58 o 
   2   7  14       11.07        9.27      3.17 o 
   3   7  14        0.24        5.10      2.05 o 
   1   0  15       17.64       18.02      2.41 o 
   2   0  15        0.20        4.39      3.81 o 
   3   0  15        7.83       14.13      3.65 o 
   4   0  15        2.30        8.95      6.61 o 
   5   0  15        0.01       16.80      6.84 o 
   0   1  15        6.92        6.56      2.25 o 
   1   1  15       16.54       17.36      2.83 o 
   2   1  15        9.83       16.69      2.92 o 
   3   1  15        6.52        2.09      2.52 o 
   4   1  15       18.10       17.23      2.90 o 
   5   1  15        2.42        5.11      3.56 o 
   1   2  15       12.42       14.58      2.64 o 
   2   2  15        8.94       14.22      2.98 o 
   3   2  15       17.26       16.99      2.47 o 
   4   2  15        4.63       13.33      3.77 o 
   5   2  15        0.11        2.99      3.41 o 
   0   3  15        0.06        5.60      2.96 o 
   1   3  15        8.13        8.07      2.01 o 
   2   3  15        8.87       12.83      2.41 o 
   3   3  15        5.06        9.49      2.51 o 
   4   3  15        4.46        9.89      3.58 o 
   0   4  15        7.49        7.93      3.03 o 
   1   4  15        5.58       16.06      5.76 o 
   2   4  15        0.39        8.06      2.90 o 
   3   4  15        0.40        4.39      4.59 o 
   4   4  15        4.93        8.73      2.92 o 
   0   5  15        0.49        4.04      6.38 o 
   1   5  15        0.55        7.70      3.75 o 
   2   5  15        1.14        2.18      2.02 o 
   3   5  15        2.06        6.70      5.44 o 
   0   6  15       14.18        6.79      3.51 o 
   1   0  16        0.02        5.44      3.42 o 
   2   0  16        6.54        9.18      4.51 o 
   0   1  16       11.03        7.90      2.84 o 
   1   1  16        1.36        6.53      5.44 o 
   2   1  16        4.88        9.18      4.98 o 
   0   2  16       11.66       15.27      3.90 o 
   2   2  16        5.75        5.07      1.82 o 
   0   3  16        2.81        7.74      5.44 o 
   1   3  16        2.25        5.96      2.33 o 
                                                 
